# Supplementary material for: Research on path planning for clear aligner flexible manufacturing
Source: Sci Rep. 2024 Jul 1;14:15017. doi: 10.1038/s41598-024-64546-y (PMC11217393; doi:10.1038/s41598-024-64546-y)
Supplement: Supplementary file 1 — Supplementary Information 1. [file 41598_2024_64546_MOESM1_ESM.pts]

-87.13830566 -0.77348936 9.34892559
-86.82061005 -0.07930636 9.34047508
-86.43951416 0.55799961 9.40887642
-86.05700684 1.25919962 9.53647614
-85.64761353 1.83916974 9.68838596
-85.06021118 2.31178951 9.87998581
-84.37751007 2.61003971 9.93765640
-83.51351166 3.02846956 9.93455601
-83.22300720 3.38549972 10.17276573
-82.90821075 3.92541957 10.27716637
-82.67781067 4.53773975 10.23947525
-82.54911041 5.23345947 10.17195511
-82.57760620 5.98858929 10.20488548
-82.52581024 6.70250988 10.28590584
-82.41500854 7.38408947 10.42776585
-82.22300720 8.02711964 10.59016609
-81.93601227 8.62505913 10.73924637
-81.57211304 9.18416977 10.90035629
-81.09910583 9.67496967 11.13630581
-80.48551178 10.01946926 11.45987511
-79.88731384 10.39066982 11.78204536
-79.57740784 10.80736923 11.85478592
-79.46550751 11.25456905 11.45593643
-79.42920685 11.74946976 10.82633591
-79.32241058 12.28596973 10.27335548
-79.20201111 12.95056915 9.99454594
-78.96781158 13.63406944 9.93389511
-78.61120605 14.24476910 10.02037621
-78.25811005 14.78926945 10.22419548
-77.81440735 15.22247028 10.55137634
-77.28651428 15.53526974 11.03020573
-76.69790649 15.75806904 11.60230637
-76.22230530 15.95626926 12.03421593
-75.98081207 16.15747070 12.04313564
-75.93200684 16.37897110 11.55278587
-75.90901184 16.50547028 10.72386551
-75.94670868 16.59267044 9.82974625
-75.84350586 16.83016968 9.04156590
-75.61570740 17.25847054 8.50437546
-75.30480957 17.79477119 8.16898537
-74.91870880 18.37997055 7.97052574
-74.46591187 18.96457100 7.84912586
-73.92550659 19.47146988 7.78613567
-73.35430908 19.91097069 7.81771564
-72.77700806 20.27046967 7.99612570
-72.24311066 20.59797096 8.35879517
-71.76020813 20.85886955 8.95574570
-71.31661224 21.03236961 9.69755554
-70.89470673 21.19236946 10.36627579
-70.50670624 21.37767029 10.77972603
-70.16500854 21.64266968 10.71875572
-69.72290802 21.90196991 10.19511604
-69.22000885 22.15246964 9.67702579
-68.66790771 22.44967079 9.35377598
-68.06437683 22.73736954 9.17362595
-67.38610077 22.92016983 9.10114574
-66.70133972 23.05317116 9.20893574
-66.07605743 23.16537094 9.60935593
-65.51548767 23.27787018 10.12796593
-64.95868683 23.31806946 10.38696575
-64.37712097 23.36637115 10.13579559
-63.75102997 23.40756989 9.71522522
-63.08338165 23.44487000 9.49891567
-62.39673996 23.41707039 9.47576523
-61.70716858 23.34016991 9.63071632
-61.03376007 23.25457001 9.86683559
-60.41294098 23.13656998 9.76315594
-59.81024933 23.12827110 9.35449600
-59.15628815 23.20137024 9.08583641
-58.45697784 23.35116959 9.06847572
-57.77777481 23.45627022 9.22716522
-57.15353012 23.54026985 9.49192619
-56.57498932 23.73196983 9.90989590
-56.01684952 23.88787079 10.43138599
-55.48585129 23.92747116 10.56158638
-54.96123886 23.86847115 10.11995602
-54.38565826 23.81957054 9.58594513
-53.72583771 23.77777100 9.32055569
-53.02880859 23.70146942 9.27305603
-52.35438919 23.53306961 9.35954571
-51.71971130 23.35307121 9.60184574
-51.15296936 23.23437119 10.08107567
-50.65634155 23.19197083 10.63395596
-50.23318100 23.04387093 10.82222557
-49.82038116 22.84156990 10.49468613
-49.35295105 22.66016960 9.87895584
-48.85620117 22.42527008 9.21287537
-48.29652023 22.13537025 8.73512650
-47.67131042 21.83417130 8.53966522
-47.03221130 21.50906944 8.56295586
-46.42560959 21.15917015 8.72972584
-45.88620758 20.79507065 8.97707558
-45.43870926 20.40417099 9.33261585
-45.10311127 20.01757050 9.85298538
-44.91941071 19.62607002 10.55179596
-44.79610825 19.24767113 11.32734585
-44.58990860 18.98756981 11.94628525
-44.33330917 18.75156975 12.11737537
-44.04441071 18.41207123 11.73306561
-43.72621155 18.02057076 11.11099625
-43.36820984 17.56837082 10.55966568
-42.83140945 17.15517044 10.34667587
-42.22591019 16.76247025 10.41725540
-41.70751190 16.28816986 10.66705513
-41.31460953 15.78416920 10.97636604
-41.03781128 15.26286983 11.32813644
-40.85211182 14.74756908 11.76780510
-40.71370697 14.27746964 12.33655548
-40.60131073 13.85496902 12.99205589
-40.40251160 13.47686958 13.53693581
-40.10340881 13.06526947 13.73251534
-39.60700989 12.67326927 13.57689571
-39.04860687 12.24436951 13.24577618
-38.55070877 11.73696899 12.93647575
-38.15330887 11.16556931 12.80491543
-37.88790894 10.51926899 12.79846573
-37.65790939 9.84596920 12.84818554
-37.44100952 9.16316986 12.90056610
-37.27040863 8.49744892 13.02872562
-37.25470734 7.83800983 13.25838566
-37.14530945 7.36478901 13.81105614
-37.01261139 6.84629917 14.31777573
-36.81451035 6.39271927 14.50057602
-36.42781067 6.02399921 14.41567612
-35.86270905 5.75636959 14.18257618
-35.19120789 5.53296947 13.81480598
-34.50981140 5.28400993 13.35113621
-33.87600708 4.95664978 12.86267567
-33.32750702 4.54246998 12.43975544
-32.92720795 4.02126980 12.09473610
-32.60710907 3.43356967 11.86422539
-32.27590942 2.80803967 11.70757580
-31.95620918 2.18153954 11.60251617
-31.65700912 1.53240967 11.59701538
-31.38390923 0.86420965 11.68056583
-31.17790985 0.17220962 11.81880569
-31.06440926 -0.54815435 11.98721600
-31.04640961 -1.25151336 12.18657589
-31.12100983 -1.90507042 12.42299557
-31.22430992 -2.45168042 12.80825615
-31.45850945 -2.83547020 13.28289604
-31.78830910 -3.15863037 13.82256603
-32.25820923 -3.49704027 14.29357624
-32.70880890 -3.85560036 14.74917603
-33.12400818 -4.17460060 15.22307587
-33.24011230 -4.45694065 16.22447586
-33.40840912 -4.50714016 16.95467567
-33.68141174 -4.53177071 17.55607605
-34.03610992 -4.67722034 18.12457657
-34.49090958 -5.00544071 18.35537720
-35.05720901 -5.21674061 18.45007706
-35.73140717 -5.43638039 18.50277710
-36.42691040 -5.77094078 18.38097572
-37.15210724 -6.03714085 18.38517570
-37.87040710 -6.26434040 18.61727524
-38.57321167 -6.49494076 18.75647545
-39.11660767 -6.75160027 18.70607567
-39.40490723 -6.94077015 18.42157555
-39.52620697 -7.07283020 17.94507599
-39.48980713 -7.14119053 17.30787659
-39.32660675 -7.16075993 16.55947495
-39.21460724 -7.06208038 15.74777603
-39.28281021 -6.90001011 14.50767612
-39.65300751 -6.46953011 13.84974575
-40.04460907 -6.21024990 13.40278625
-40.50801086 -5.93340015 13.15358543
-41.04850769 -5.57816029 12.94108582
-41.59761047 -5.02943993 12.83433533
-42.06591034 -4.39785004 12.81279564
-42.40760803 -3.67980027 12.83005619
-42.67491150 -2.96064043 12.92785549
-42.82740784 -2.22400045 13.08677578
-42.90821075 -1.49751830 13.27412605
-42.86811066 -0.74817038 13.40371609
-42.80620956 0.01419663 13.55721569
-42.73900986 0.76465964 13.76845551
-42.74200821 1.44188952 14.06320572
-42.82110977 2.07017970 14.28027534
-42.88660812 2.70130968 14.30957603
-43.05600739 3.29032969 14.24797535
-43.63631058 3.68294978 14.31967545
-44.19330978 4.13711929 14.25527573
-44.63060760 4.68458939 14.20457554
-44.95270920 5.28320980 14.33517551
-45.17760849 5.92642975 14.54347610
-45.34490967 6.56690979 14.72227573
-45.44981003 7.21745968 14.86277580
-45.47531128 7.93957901 15.04847622
-45.36750793 8.76028919 15.26277542
-45.32220840 9.49836922 15.35207558
-45.50511169 9.90876961 15.09507561
-46.07640839 10.02756977 14.66417599
-46.67271042 10.31656933 14.43407536
-47.25680923 10.72526932 14.43437576
-47.75690842 11.20716953 14.41667557
-48.11730957 11.80816936 14.38307571
-48.32714081 12.58126926 14.45457554
-48.44384003 13.37056923 14.47767544
-48.72909927 13.83596897 14.38487625
-49.25302124 13.79836941 13.96764565
-49.86639023 13.77976894 13.60902596
-50.55569839 13.94776917 13.60569572
-51.20006943 14.24566936 13.58727551
-51.76885986 14.63696957 13.59739590
-52.20344925 15.26286983 13.70336533
-52.52109909 16.02407074 13.84413624
-52.88380051 16.47797012 13.81551552
-53.39897919 16.35577011 13.44469547
-54.03942108 16.26346970 13.15482616
-54.73151016 16.43606949 13.11848545
-55.36544037 16.71096992 13.18994617
-55.88936996 17.21017075 13.40673542
-56.38710022 17.49156952 13.50784588
-56.99250031 17.12446976 13.33599567
-57.66141129 16.82646942 13.17545605
-58.35850525 16.80657005 13.12472534
-59.04299164 16.93606949 13.20158577
-59.59444809 17.34867096 13.47305584
-59.96300125 17.91357040 13.60691547
-60.33689880 17.70037079 13.38915539
-60.79726791 17.06367111 13.00238609
-61.37601852 16.63737106 12.73490620
-62.03688049 16.47577095 12.61451626
-62.73056793 16.46257019 12.63702583
-63.37585831 16.60987091 12.88413620
-63.85361862 17.05887032 13.44112587
-64.22261810 17.50957108 13.91914558
-64.53364563 17.22607040 13.78225613
-64.89311218 16.58417130 13.53023624
-65.38211823 16.15017128 13.35158539
-65.94441986 15.78206921 13.17926598
-66.56880951 15.52756977 12.94897556
-67.08093262 15.10846901 12.97114563
-67.53412628 14.54926968 13.01396561
-67.89296722 13.92146969 13.02382565
-68.22721100 13.33126926 12.88230610
-68.59281158 12.76786900 12.66936588
-69.09730530 12.29936981 12.38172626
-69.75920868 12.15426922 12.23851585
-70.42540741 12.07426929 12.65629578
-70.98590851 11.95016956 13.03668594
-71.17740631 11.43626976 12.99632549
-71.13900757 10.67896938 12.79855537
-71.30800629 9.99636936 12.70280552
-71.61670685 9.39356899 12.60559559
-72.01811218 8.84461975 12.45310593
-72.55741119 8.35814953 12.45231533
-73.17201233 7.92610931 12.59997559
-73.54830933 7.50746918 12.51311588
-73.59900665 7.02051926 11.99103546
-73.37220764 6.45553970 11.50942612
-73.21051025 5.83220959 11.21410561
-73.18521118 5.15227985 11.03635597
-73.25311279 4.45597935 10.89329529
-73.40180969 3.75593972 10.75944519
-73.64530945 3.09198952 10.65964508
-73.99650574 2.49112964 10.66058540
-74.41790771 1.97354960 10.84344578
-74.96370697 1.57682967 11.09368515
-75.49240875 1.18768954 11.36369514
-75.86920929 0.73250961 11.62993622
-76.13220978 0.19621968 11.77278519
-76.41011047 -0.43240836 11.77522564
-76.27430725 -1.03554034 11.72870636
-76.29400635 -1.78646135 11.63676643
-76.49160767 -2.46498036 11.51291561
-76.42311096 -3.24479032 11.25648594
-76.37931061 -4.01591015 11.20284557
-76.33801270 -4.79176044 11.21281624
-76.43981171 -5.55099010 11.14045525
-76.67291260 -6.25470066 11.10316563
-77.01940918 -6.91105080 11.16286564
-77.46131134 -7.51694012 11.32401562
-77.95370483 -8.07656002 11.59362602
-78.43100739 -8.52320004 11.99486542
-78.95640564 -8.90028095 12.44680595
-79.31540680 -9.17046070 13.02763557
-79.65370941 -9.40634060 13.81956577
-79.50460815 -9.32755089 14.43077564
-79.38720703 -9.16229057 15.17017555
-79.17900848 -8.97567081 15.95787621
-79.14141083 -8.67895031 16.70747566
-79.12420654 -8.39999008 17.43947601
-79.44320679 -8.18970013 17.87777710
-79.87051392 -8.16180992 18.03327560
-80.38961029 -8.14276028 17.93257523
-81.07450867 -7.98066998 17.62877655
-81.83341217 -7.86091995 17.35297585
-82.65071106 -7.66749001 17.08627701
-83.32601166 -7.46487999 16.91237640
-83.91870880 -7.20009041 16.38427544
-84.17790985 -7.11011028 15.81487560
-84.38740540 -6.91485023 15.14037609
-84.63000488 -6.95591068 14.44697571
-84.95690918 -6.84426022 13.91989613
-85.38710785 -6.56591034 13.44049549
-85.85591125 -6.29377079 12.99966621
-86.35591125 -5.99041080 12.56807613
-86.86311340 -5.62559032 11.93844604
-87.23521423 -5.45070076 11.40476608
-87.50131226 -5.17837048 10.84857559
-87.69700623 -4.72620010 10.41317558
-87.82861328 -4.17114067 10.07034588
-87.91400909 -3.52662039 9.83906555
-87.87420654 -2.86083031 9.65581512
-87.69010925 -2.18959045 9.50441551
-87.45831299 -1.47717738 9.40690613
