# Supplementary material for: Research on path planning for clear aligner flexible manufacturing
Source: Sci Rep. 2024 Jul 1;14:15017. doi: 10.1038/s41598-024-64546-y (PMC11217393; doi:10.1038/s41598-024-64546-y)
Supplement: Supplementary file 4 — Supplementary Information 4. [file 41598_2024_64546_MOESM4_ESM.txt]

87.40678406 20.39521027 -1.87830734
87.81606293 20.33068085 -1.90222454
88.21145630 20.35706711 -1.91186237
88.59237671 20.37381363 -1.94316673
88.94500732 20.35345840 -1.99652100
89.26324463 20.31339645 -2.06378651
89.56536102 20.26840591 -2.14058304
89.84161377 20.23181534 -2.22393799
90.12908936 20.22320938 -2.31458664
90.41908264 20.21622467 -2.41928768
90.71800995 20.22040558 -2.53164577
91.04177856 20.22998810 -2.65642357
91.35932159 20.16673279 -2.79634476
91.66734314 20.03673553 -2.94766045
91.97392273 19.85958099 -3.10878563
92.29096985 19.71833038 -3.27049732
92.56839752 19.56724548 -3.44088936
92.81672668 19.41578674 -3.61639881
93.04907227 19.26966095 -3.78979492
93.31015015 19.13245010 -3.92892933
93.66741943 18.94698334 -3.91250801
93.86351013 18.61452484 -3.85837936
93.96418762 18.25254822 -3.82602692
94.00332642 17.87161255 -3.67154312
94.02510071 17.40470505 -3.34738350
94.07655334 17.19380569 -3.46584129
94.21555328 16.96083069 -3.73878098
94.38805389 16.75880814 -4.06529045
94.51634979 16.55559921 -4.26415062
94.64669800 16.29943848 -4.45301247
94.74267578 16.03682709 -4.59098625
94.80718994 15.73828793 -4.62738228
94.85710144 15.42975712 -4.62224960
94.89256287 15.10415363 -4.54526138
94.89852905 14.75465298 -4.53111649
94.75407410 14.38141155 -4.72912884
94.57872009 14.01294231 -4.88054180
94.49131775 13.64131641 -4.82440853
94.39346313 13.29670238 -4.75418139
94.15078735 13.01514339 -4.85456800
94.01177979 12.72229099 -4.78660297
93.83200073 12.45849133 -4.75657940
93.68380737 12.18929005 -4.67437983
93.52531433 11.92949772 -4.59979630
93.36554718 11.67239094 -4.52667475
93.21755219 11.40889835 -4.44422626
93.08029938 11.13808918 -4.36214542
92.93359375 10.86658955 -4.30678415
92.78242493 10.59271526 -4.27832270
92.62397003 10.30604649 -4.27906752
92.44797516 10.01059437 -4.31755877
92.27812958 9.68316555 -4.37578726
92.18350983 9.30731297 -4.39392281
92.14701843 8.92874622 -4.40355635
92.13663483 8.56745052 -4.43037558
92.18394470 8.21689892 -4.44364929
92.24465179 7.88140488 -4.47554493
92.29414368 7.56368637 -4.53264332
92.35692596 7.25370884 -4.60034466
92.40208435 6.95209694 -4.68857765
92.44895172 6.65739727 -4.78093338
92.49921417 6.36194515 -4.87192011
92.53792572 6.06758595 -4.96603584
92.55355835 5.76977348 -5.06674957
92.55158234 5.46736050 -5.16611052
92.54315948 5.15742874 -5.24523544
92.52192688 4.83938313 -5.31048298
92.49037170 4.50943089 -5.34784365
92.43198395 4.16909027 -5.36929941
92.37783051 3.81223583 -5.34797049
92.27250671 3.44250011 -5.31505823
92.17751312 3.07989407 -5.23869514
92.03486633 2.75541210 -5.16395426
91.92428589 2.45426941 -5.04524088
91.80388641 2.17755699 -4.91167545
91.62456512 1.93095493 -4.79588175
91.51599884 1.68826866 -4.62054253
91.40625763 1.45916176 -4.43055344
91.26089478 1.24482822 -4.25410032
91.10157776 1.03791714 -4.08020353
90.93147278 0.83389187 -3.91016817
90.74249268 0.62930489 -3.75353718
90.54943848 0.41804314 -3.60347939
90.36635590 0.19650936 -3.45125628
90.20989227 -0.04153728 -3.28906727
90.08671570 -0.29591513 -3.10942411
89.98283386 -0.57235241 -2.92918110
89.88970947 -0.87255621 -2.75584030
89.79077911 -1.20119381 -2.60783148
89.70117188 -1.55922699 -2.47742653
89.62404633 -1.91500664 -2.37956524
89.55831909 -2.26060486 -2.31376648
89.52360535 -2.59823608 -2.25865555
89.51295471 -2.92876720 -2.21189833
89.53404236 -3.25448418 -2.16343784
89.56982422 -3.57547522 -2.12099791
89.60714722 -3.89305782 -2.09199858
89.63691711 -4.20717525 -2.07946062
89.64527130 -4.51917934 -2.08933640
89.63908386 -4.82984257 -2.10906458
89.62042236 -5.14089489 -2.13414001
89.58098602 -5.45377731 -2.15882492
89.52407837 -5.76923037 -2.18315315
89.44952393 -6.08913803 -2.19433308
89.34491730 -6.41377068 -2.20211315
89.21973419 -6.74538898 -2.19081593
89.09959412 -7.08700752 -2.13080597
88.95996094 -7.43771553 -2.04007959
88.82195282 -7.76367950 -1.91085386
88.70384216 -8.05151463 -1.73859978
88.57539368 -8.30446434 -1.55325937
88.47576141 -8.53275013 -1.32671499
88.33946991 -8.73755074 -1.11671162
88.17784882 -8.92422199 -0.91623408
87.98389435 -9.09837341 -0.73389822
87.76152039 -9.26182652 -0.57068878
87.52850342 -9.42306423 -0.41557938
87.33043671 -9.59572029 -0.23425204
87.10520172 -9.77417755 -0.08274132
86.89358521 -9.97204018 0.06964248
86.70425415 -10.19704819 0.22734684
86.55783081 -10.46019173 0.40583700
86.37443542 -10.74957371 0.53072494
86.16224670 -11.06935310 0.60396618
85.91127777 -11.37852192 0.59002227
85.75705719 -11.69754219 0.60050195
85.59752655 -12.00264549 0.57098049
85.46920776 -12.30624008 0.52460998
85.39597321 -12.61723328 0.50402111
85.34770203 -12.93250179 0.48121351
85.30862427 -13.24558926 0.45268315
85.27862549 -13.56129646 0.42531484
85.25938416 -13.87902260 0.40576977
85.24189758 -14.20052528 0.39189667
85.19799805 -14.51777744 0.37614268
85.13005829 -14.83368778 0.36648077
85.02264404 -15.14584160 0.36597294
84.88687897 -15.46039200 0.38821548
84.71064758 -15.77323151 0.43533725
84.48850250 -16.08075714 0.51235455
84.25596619 -16.34666061 0.61934155
84.03773499 -16.57269287 0.75644201
83.81575012 -16.75879669 0.91509575
83.58815002 -16.91203117 1.09126043
83.37283325 -17.05595589 1.29111195
83.16036987 -17.19206619 1.50458908
82.94853210 -17.31984329 1.72077179
82.71756744 -17.42659760 1.91985083
82.47840881 -17.52689743 2.09711671
82.22480011 -17.63364792 2.26260448
81.97809601 -17.76363373 2.41381955
81.71121216 -17.92874527 2.55178285
81.42363739 -18.13213539 2.67087245
81.13652802 -18.39177895 2.76821733
80.90110016 -18.67913055 2.84916139
80.69737244 -18.97886658 2.91129303
80.54466248 -19.29157639 2.96217322
80.42247009 -19.61311150 2.99962521
80.34706116 -19.94172478 3.03468323
80.30760193 -20.27629280 3.06475949
80.24671173 -20.59823990 3.07860136
80.16816711 -20.91101456 3.08188248
80.10023499 -21.22375679 3.08608866
80.01766968 -21.53030014 3.08993721
79.90701294 -21.82735825 3.09713268
79.80464172 -22.12455750 3.11824250
79.70248413 -22.42014885 3.15478921
79.59345245 -22.71245575 3.20952296
79.47988129 -23.00325394 3.28538799
79.36262512 -23.29555511 3.38539743
79.19407654 -23.56475830 3.51491261
79.02997589 -23.84137344 3.67505836
78.83700562 -24.10757637 3.87049675
78.63177490 -24.31700134 4.09798574
78.47230530 -24.46469498 4.35340214
78.34589386 -24.55806351 4.63555908
78.24179077 -24.60246277 4.94165421
78.13915253 -24.59703445 5.26157093
77.99788666 -24.52730560 5.56746483
77.81474304 -24.41563797 5.85406113
77.62750244 -24.30404663 6.13840199
77.46710205 -24.22755051 6.43920612
77.30169678 -24.17196274 6.73291492
77.12271118 -24.15585327 7.02485323
76.91844940 -24.18099213 7.30177593
76.69903564 -24.28722382 7.57892036
76.46298218 -24.48410034 7.83154964
76.19699097 -24.67377853 7.96713066
75.97299957 -24.91779709 8.04522228
75.74164581 -25.14646530 8.03777313
75.47503662 -25.32723618 7.97881508
75.20520782 -25.50523758 7.89029312
74.92481995 -25.67590332 7.79359531
74.65280151 -25.86315918 7.70590019
74.38731384 -26.06167221 7.64022732
74.10112000 -26.24213409 7.60649490
73.79952240 -26.40666580 7.61915493
73.48027039 -26.55484009 7.69367981
73.15300751 -26.69022751 7.84337616
72.87496948 -26.79304886 8.05026054
72.64555359 -26.85098648 8.29595375
72.45014191 -26.87824631 8.57147884
72.27724457 -26.85240173 8.85808945
72.11280823 -26.80200195 9.15158176
71.94326019 -26.73705673 9.43820095
71.76202393 -26.69001770 9.71364021
71.55244446 -26.65726852 9.96344376
71.29870605 -26.62913513 10.17316628
70.99182892 -26.63575363 10.33849621
70.63473511 -26.70972443 10.45086956
70.29963684 -26.82535172 10.47938251
69.97851563 -26.90272903 10.41648293
69.68887329 -27.02538681 10.30314541
69.43051910 -27.20672607 10.15999508
69.14675140 -27.28330231 9.97375965
68.87688446 -27.39987564 9.79434776
68.60550690 -27.52365494 9.63434982
68.31089783 -27.60805511 9.50488377
68.00406647 -27.70417023 9.43544674
67.66221619 -27.75756454 9.43537045
67.29477692 -27.78179169 9.52502823
66.99246216 -27.78453445 9.69957924
66.76869965 -27.78253937 9.94334221
66.60155487 -27.76913452 10.23659515
66.47219849 -27.71398163 10.55324936
66.35516357 -27.60045624 10.87112617
66.23087311 -27.48184204 11.18340683
66.08119965 -27.37368393 11.47644329
65.89041138 -27.30559158 11.74067497
65.63706970 -27.25954056 11.95698357
65.30511475 -27.31330872 12.12735653
64.94937134 -27.32727432 12.16953850
64.62314606 -27.33672333 12.10110569
64.31937408 -27.36668777 11.96125126
64.03422546 -27.42975235 11.77612686
63.75964737 -27.52283478 11.57331848
63.48898315 -27.65387726 11.38193512
63.20431137 -27.73932648 11.21073914
62.90070343 -27.80978012 11.09488201
62.56543350 -27.81512070 11.05012989
62.19725800 -27.79614639 11.11294937
61.87070847 -27.76361847 11.26688099
61.61537933 -27.71813965 11.48202133
61.41325760 -27.65624619 11.74155712
61.25120544 -27.59255219 12.03887367
61.11101532 -27.49582291 12.34221649
60.97181702 -27.37445450 12.63870621
60.81607819 -27.22377777 12.90603447
60.62477493 -27.04841995 13.12845898
60.38527298 -26.88867569 13.30352592
60.07607269 -26.82341003 13.45732880
59.70584869 -26.76981735 13.53189564
59.36092758 -26.72666931 13.51858902
59.04406357 -26.68389893 13.43214417
58.74356461 -26.69878769 13.31154823
58.45511246 -26.74228668 13.16324139
58.17247772 -26.80157471 12.99706841
57.88893127 -26.86812592 12.82555866
57.60158920 -26.90034866 12.65325737
57.30360794 -26.88825607 12.49477959
56.99166107 -26.82555389 12.36371899
56.65489960 -26.72544861 12.28047371
56.30261230 -26.57039642 12.25357533
55.98677826 -26.40149689 12.29040718
55.70879745 -26.22148514 12.37791252
55.46668625 -26.02208328 12.49854660
55.24768829 -25.81167984 12.64164734
55.05211258 -25.58558273 12.79274368
54.87121964 -25.34409332 12.93343925
54.68568039 -25.10250473 13.05610275
54.46939850 -24.88641357 13.16187096
54.21253204 -24.70169830 13.24168777
53.93126678 -24.51313782 13.26010323
53.62847519 -24.30023956 13.16803932
53.28625488 -24.18120575 13.06018066
52.96405792 -24.11815262 12.91685295
52.66553497 -24.09347916 12.73406982
52.37778091 -24.11015701 12.53870583
52.09321594 -24.16104126 12.34316635
51.82526779 -24.21512604 12.12871742
51.57176971 -24.25825500 11.89861298
51.33197784 -24.27929688 11.66559029
51.08766937 -24.28823853 11.45008850
50.83431244 -24.27225494 11.26107407
50.58511734 -24.21890259 11.09111595
50.32087708 -24.10958290 10.94307899
50.04772186 -23.93362427 10.81927681
49.75530624 -23.68971634 10.73109913
49.49797821 -23.42247009 10.65753555
49.26443100 -23.15241241 10.60519505
49.05319977 -22.87228775 10.57180691
48.87983704 -22.58455276 10.55054474
48.73654556 -22.28539658 10.53713322
48.62282562 -21.98493004 10.53328991
48.52422333 -21.68081665 10.53579712
48.43582153 -21.37875175 10.55315208
48.35744476 -21.07514954 10.57236481
48.30533600 -20.76566696 10.57769394
48.25523376 -20.45493317 10.58223057
48.21212006 -20.14184952 10.57686615
48.16628265 -19.82497787 10.56667805
48.11840820 -19.50573730 10.54741859
48.08523941 -19.17327881 10.49073601
48.02431107 -18.84299469 10.44670868
47.93044281 -18.51547432 10.41885948
47.78933716 -18.19902039 10.42050552
47.61514282 -17.88620758 10.42951012
47.41557312 -17.57480812 10.43069267
47.18173981 -17.26696587 10.42916393
46.90448761 -16.99973297 10.43625546
46.59595871 -16.81368637 10.45184326
46.29092789 -16.69093323 10.44477844
45.97867966 -16.60034752 10.41923904
45.69031906 -16.51028633 10.34860229
45.39642334 -16.41336060 10.24843216
45.10623169 -16.30175018 10.13556099
44.81778717 -16.16722107 10.02676201
44.53440857 -16.01346207 9.93747616
44.25938416 -15.83628941 9.87787819
44.00038528 -15.62981892 9.84702206
43.73572159 -15.41502762 9.85572052
43.46791077 -15.14956665 9.89751434
43.23792267 -14.85037422 9.95966148
43.06700134 -14.54325008 10.02957153
42.93251801 -14.23902702 10.11330795
42.82866669 -13.94009399 10.20824242
42.74931335 -13.64365196 10.31191921
42.69790649 -13.34563637 10.41362858
42.66232300 -13.04688835 10.51427078
42.63973999 -12.74455547 10.60720634
42.61624146 -12.44236279 10.69974518
42.59263992 -12.13599586 10.78163338
42.56284332 -11.82370949 10.84910011
42.51163483 -11.51607704 10.92174721
42.43095016 -11.21377373 11.01064491
42.33291626 -10.90470695 11.07621670
42.20437622 -10.59176540 11.14516544
42.02581024 -10.28600597 11.25070763
41.81923676 -9.96098900 11.32093239
41.62599182 -9.63719940 11.25763798
41.39845276 -9.36441422 11.25462341
41.16178894 -9.12028503 11.23022747
40.92084503 -8.89962387 11.18215179
40.67438889 -8.69847012 11.12101364
40.41925049 -8.51251316 11.06200218
40.15245819 -8.33719444 11.01850319
39.89512634 -8.16305828 10.94436646
39.64725494 -7.98709297 10.85351086
39.41425323 -7.80419874 10.73821831
39.19321442 -7.60819769 10.61435127
38.98693085 -7.39653206 10.47985458
38.79428101 -7.16276121 10.34353256
38.60284042 -6.90156269 10.23912621
38.41307068 -6.60676956 10.17522430
38.23999023 -6.27388430 10.12425613
38.09660721 -5.91753578 10.07772827
37.98873138 -5.57078791 10.04737663
37.90802765 -5.23296547 10.04093552
37.85352707 -4.90230274 10.05120373
37.82108688 -4.57799435 10.07130814
37.80789566 -4.25821829 10.09752846
37.81603241 -3.94270086 10.10999966
37.83084106 -3.62882519 10.13177109
37.85863495 -3.31685257 10.13631058
37.89839935 -3.00563288 10.11221600
37.94335175 -2.69354534 10.06410599
37.98396301 -2.37924767 10.00854492
38.00780869 -2.06022024 9.96026707
38.01070404 -1.73488903 9.91803932
37.97880936 -1.40123367 9.89869690
37.92002869 -1.05922985 9.87177277
37.83530426 -0.70785284 9.82494164
37.72095490 -0.34567451 9.75501633
37.56085968 0.00210476 9.71190453
37.37281036 0.31785870 9.67674255
37.18009186 0.60652447 9.61505604
36.98626328 0.87113762 9.52476311
36.78091431 1.11595535 9.43154812
36.57767487 1.34601784 9.31908989
36.36244965 1.56294823 9.21339417
36.14772797 1.77280426 9.10146999
35.93594360 1.97848225 8.98311424
35.71787262 2.18237782 8.87819576
35.50280380 2.38947582 8.77723312
35.30019379 2.60514545 8.66940022
35.10673523 2.83231831 8.56534386
34.92411804 3.07432652 8.46914196
34.77079010 3.33901215 8.35696125
34.62625504 3.62364197 8.26673222
34.49049377 3.93140602 8.19888496
34.37019348 4.26731968 8.14920330
34.26382446 4.63482571 8.12352753
34.19833374 5.01068401 8.10208416
34.16899872 5.36818981 8.09848213
34.17496872 5.70959377 8.10584641
34.20018768 6.03726959 8.13985634
34.26434326 6.35403919 8.16220188
34.34116745 6.66203213 8.20369625
34.41728210 6.96165371 8.28591251
34.49864197 7.25476360 8.39060783
34.59442139 7.54454803 8.48940468
34.69121552 7.83130741 8.59916306
34.79337692 8.12052250 8.69747257
34.89437866 8.41429234 8.78410721
34.98608398 8.71586895 8.86469364
35.07299805 9.03287411 8.90589905
35.13334656 9.36035824 8.95059967
35.16886902 9.70256901 8.98000431
35.16777802 10.05335140 9.03390884
35.13103867 10.41840076 9.09508896
35.05641937 10.79958439 9.13088036
34.93753052 11.15652180 9.16811657
34.77957153 11.48805523 9.23147583
34.58790588 11.79903316 9.29507256
34.37039948 12.09502888 9.31811523
34.13386536 12.36557674 9.28533268
33.88768387 12.62308025 9.23385811
33.63433838 12.85975170 9.11842537
33.37783813 13.08713055 9.00403404
33.11368561 13.29785442 8.83416939
32.85100555 13.51406193 8.73101425
32.63633728 13.78395748 8.85463810
32.47719574 14.05671787 8.99711609
32.35742188 14.32954121 9.11734772
32.26201630 14.58741093 9.18867874
32.18289185 14.86875820 9.25961113
32.13414764 15.16404438 9.34211731
32.12660980 15.51283550 9.45608902
32.16295624 15.86456394 9.60462761
32.21775818 16.18848801 9.76707935
32.29491425 16.48624420 9.94518280
32.36568451 16.80965805 10.10770130
32.43716431 17.16795349 10.24458313
32.50725555 17.64225388 10.30721188
34.28087234 18.42316818 11.29419708
34.51045609 18.36661911 11.58882618
34.73589325 18.37756729 11.82060528
34.98026276 18.42199326 12.05898285
35.21575165 18.48561096 12.28296661
35.47774506 18.57993698 12.51435375
35.74895477 18.69592285 12.72590351
36.04763794 18.84206772 12.93618202
36.38132477 19.01868439 13.02957153
36.68371582 19.16806030 12.93964386
36.87589264 19.26250839 12.78868198
37.03839111 19.35458755 12.58242798
37.18045044 19.45966339 12.35167503
37.31500244 19.57360458 12.04098415
37.51593781 19.60667419 11.74104786
37.75170898 19.56729507 11.44512749
37.97722626 19.54614639 11.12303734
38.18378448 19.54493713 10.78915215
38.54366302 19.45829773 10.60037041
38.93393707 19.42651367 10.45521545
39.33113098 19.45544815 10.39287376
39.66853714 19.60683823 10.32101727
40.00644302 19.73361588 10.38672447
40.32933044 19.90601349 10.46620655
40.66138077 20.13443756 10.49715996
40.99063110 20.31487656 10.54156685
41.28327179 20.42041779 10.56564713
41.54438019 20.46240997 10.61955833
41.70929718 20.45609283 10.67484856
42.05759430 20.45058823 10.76337624
42.39228058 20.42125320 10.59609222
42.56428146 20.40738678 10.25105476
42.66662216 20.38360214 9.90537071
42.73996735 20.34963989 9.54981136
42.79171371 20.31470490 9.22590160
42.84102631 20.28409576 8.88691521
42.82603073 20.23783112 8.56416035
42.93354797 20.22982025 8.24729729
43.17762375 20.20325089 7.95918846
43.38196564 20.14645004 7.66757584
43.51853943 20.02309418 7.37840080
43.61181641 19.85297394 7.10140562
43.71404266 19.63152313 6.85961819
43.82099152 19.35623169 6.65374565
43.93466187 19.02982330 6.48714113
44.03760910 18.68809891 6.36777020
44.09366226 18.35240555 6.29355001
44.16273499 18.02749634 6.27225018
44.21807098 17.70680237 6.29618168
44.24827194 17.39274597 6.35105228
44.26358032 17.08257294 6.43636465
44.25508881 16.77715302 6.54043198
44.23247147 16.47341537 6.65716505
44.19314575 16.17008591 6.78201914
44.12683105 15.86392498 6.90185499
44.06166077 15.55516148 7.01982498
44.00482941 15.24023151 7.13497114
43.95936584 14.91974354 7.23875713
43.92020798 14.58894825 7.32561874
43.92702866 14.25285435 7.40229130
43.91022110 13.89866924 7.43607521
43.91932678 13.53166485 7.44061852
43.96860504 13.15208721 7.41092587
44.04981995 12.77937603 7.35029411
44.15402222 12.43794918 7.26941299
44.27732849 12.12463284 7.17070580
44.40866089 11.83414745 7.05415535
44.55413055 11.56469059 6.92510796
44.69937897 11.30967236 6.78312397
44.86801147 11.07234287 6.63899040
45.04363251 10.84463596 6.49182510
45.18463516 10.61372089 6.32612896
45.32420349 10.38320446 6.15858221
45.46282196 10.15175343 5.99425840
45.58825684 9.91087437 5.83022308
45.71645355 9.66401958 5.67715263
45.83376312 9.40156651 5.53473949
45.96274948 9.12995052 5.41394663
46.08679199 8.83914852 5.31433725
46.20874023 8.52836132 5.23817730
46.32067490 8.19127560 5.18763256
46.42082214 7.82506847 5.16531372
46.50061798 7.44666386 5.17474747
46.56845856 7.09554195 5.22140217
46.62452316 6.76917171 5.30217934
46.66209793 6.45978451 5.40611267
46.69192505 6.16837978 5.53651285
46.70483017 5.88675785 5.68176365
46.69887924 5.61152649 5.83895254
46.69543076 5.34427452 6.01031971
46.68780899 5.07979107 6.18848228
46.69574738 4.81990719 6.37721395
46.71374893 4.56064129 6.56896782
46.73708344 4.29489517 6.75607300
46.77824020 4.02432346 6.94238663
46.83039856 3.74170780 7.11511660
46.89748383 3.44419003 7.27518272
47.00291824 3.13739300 7.42193222
47.14441681 2.81508160 7.54882431
47.31285095 2.47436428 7.64817619
47.50049973 2.15031433 7.71390152
47.69804764 1.85705185 7.74384499
47.89268494 1.58034611 7.74732494
48.09087372 1.32676792 7.72748661
48.26970673 1.06932640 7.68608475
48.42624664 0.80883980 7.62930107
48.58377838 0.54882717 7.56114578
48.72733307 0.28075218 7.48703671
48.87242126 0.01086330 7.41365147
49.01019287 -0.26718330 7.34404945
49.14774323 -0.55425549 7.28604889
49.27312469 -0.85443640 7.24229431
49.39837646 -1.16695452 7.21973133
49.52933121 -1.48846340 7.22290611
49.65248489 -1.83122826 7.25471687
49.76962280 -2.19485474 7.31967163
49.86733246 -2.54261923 7.41684341
49.95875931 -2.85749054 7.54245281
50.03406525 -3.14885378 7.69151020
50.08774185 -3.42397118 7.85950851
50.12591553 -3.68601656 8.04023361
50.16267776 -3.93808556 8.23235703
50.17426682 -4.18904161 8.42389774
50.21457291 -4.43459225 8.62145901
50.24539185 -4.68693924 8.81052685
50.26714706 -4.95024776 8.98601341
50.27302551 -5.23600435 9.13798428
50.24243164 -5.55325508 9.25941944
50.28862762 -5.88152075 9.36867905
50.34365845 -6.24360991 9.44613266
50.39449310 -6.62687349 9.47372437
50.47683334 -6.96843195 9.45003796
50.59411621 -7.27048969 9.38648224
50.72127914 -7.54844379 9.29149342
50.88296509 -7.79939938 9.17940807
51.04616547 -8.04322815 9.05312157
51.19207001 -8.29312611 8.91604424
51.31584930 -8.55824089 8.77980423
51.46504974 -8.82716370 8.66640663
51.59775543 -9.12271595 8.57691383
51.72961426 -9.44689560 8.52451992
51.84229279 -9.81175423 8.51906967
51.94050598 -10.15929127 8.58939171
51.98910522 -10.47963715 8.72956848
51.99464417 -10.77176952 8.91323471
52.01442719 -11.05127335 9.11152840
52.03842163 -11.32197189 9.29502106
52.05156708 -11.58338165 9.45018578
52.05019379 -11.82190990 9.56002331
52.03301239 -12.16836643 9.65890694
51.91618347 -12.67340469 9.69135380
51.74669647 -13.23890495 9.65808392
51.83785629 -13.60419846 9.53597546
52.12858963 -13.83107376 9.40298939
52.35723114 -14.05435181 9.27202415
52.61547470 -14.25129509 9.13462830
52.87644958 -14.42364120 9.01539230
53.11445236 -14.60723495 8.89148712
53.35353088 -14.79567623 8.77008057
53.57927704 -14.99094391 8.65821075
53.84270859 -15.16229439 8.56470490
54.11452866 -15.33176517 8.48928070
54.39896393 -15.50604725 8.43743324
54.68713760 -15.69535923 8.40412140
54.98379135 -15.90320778 8.40572643
55.28466797 -16.13698578 8.43788147
55.56651306 -16.38163567 8.52809525
55.76820374 -16.59523773 8.69514561
55.92981720 -16.77161217 8.92535305
56.08073425 -16.90415001 9.19760704
56.21237946 -17.03320694 9.49221992
56.32399368 -17.18244171 9.78165627
56.42980194 -17.36291885 10.03994083
56.53889084 -17.58032799 10.26814651
56.69135666 -17.83530045 10.43329906
56.91084290 -18.13274002 10.51574516
57.15940094 -18.39202118 10.46147346
57.39032745 -18.55995560 10.28813744
57.60711288 -18.66016769 10.03549767
57.84164810 -18.71483421 9.75698853
58.10194016 -18.73273849 9.48852730
58.38761139 -18.74477005 9.26211929
58.67882538 -18.80919266 9.10803509
58.98167801 -18.94739151 9.05767632
59.28375244 -19.15988541 9.13412857
59.51807785 -19.35784912 9.30835342
59.68704605 -19.54545212 9.55098915
59.81475067 -19.71792412 9.84189701
59.91054916 -19.89035416 10.15293694
59.99220657 -20.07577324 10.46038055
60.08533478 -20.25767326 10.75035858
60.21039963 -20.43771744 11.00263786
60.38926315 -20.60387802 11.20143127
60.63992691 -20.75946045 11.32359123
60.98694229 -20.86787415 11.36443520
61.27835846 -20.89119339 11.26466751
61.46432495 -20.84378433 11.03469276
61.58132172 -20.73513412 10.71465397
61.66998672 -20.55339813 10.36006737
61.75566483 -20.36051559 9.99367714
61.86801147 -20.21071625 9.63861847
62.03918839 -20.12994385 9.33038616
62.31392288 -20.11185074 9.13291359
62.67725754 -20.16116714 9.07500839
62.99544525 -20.23726845 9.15068054
63.26666260 -20.33202362 9.32965946
63.49607849 -20.45404434 9.57667923
63.70197678 -20.59309578 9.85701180
63.89899445 -20.75976181 10.12860107
64.10984039 -20.93350601 10.36752510
64.35270691 -21.10752487 10.54115200
64.64383698 -21.23109055 10.62964821
64.99223328 -21.27985954 10.62571335
65.33772278 -21.19845963 10.55008698
65.57405090 -21.07654190 10.37189674
65.71798706 -20.91391754 10.11940289
65.81485748 -20.74290848 9.81890011
65.89030457 -20.57250786 9.49107456
65.97563171 -20.41788483 9.15635300
66.10089111 -20.28789520 8.84091568
66.29439545 -20.18329811 8.57938671
66.58046722 -20.10658646 8.39833450
66.94225311 -20.06687164 8.34077454
67.26617432 -20.11170769 8.43448830
67.54970551 -20.22404861 8.63691425
67.81098938 -20.39056015 8.88629150
68.06316376 -20.57792664 9.14165783
68.31754303 -20.72040176 9.38150787
68.58644104 -20.80470657 9.55140877
68.88405609 -20.83271027 9.58801937
69.21086884 -20.72548103 9.48454666
69.43943787 -20.53972626 9.31060791
69.56049347 -20.35210609 9.08845997
69.59195709 -20.17161560 8.81927395
69.58287811 -20.00235558 8.51575375
69.55284882 -19.84526825 8.18951321
69.52891541 -19.68623161 7.85706902
69.53543854 -19.50312805 7.54930973
69.60552216 -19.31308937 7.26657295
69.76708984 -19.12539101 7.01561069
70.04337311 -18.96099091 6.82046986
70.36093903 -18.86378479 6.78968573
70.69158173 -18.81167603 6.89034367
71.02581787 -18.78289223 7.06882668
71.36192322 -18.76629257 7.26041126
71.68812561 -18.72975540 7.41576481
71.99712372 -18.65650940 7.47219849
72.27088165 -18.48256302 7.41399002
72.47750854 -18.24709320 7.21458435
72.55349731 -18.02265358 6.97565317
72.52256775 -17.76758575 6.73385143
72.43419647 -17.57886124 6.45126200
72.34611511 -17.44166565 6.13624668
72.27684784 -17.33113861 5.81215000
72.23999023 -17.21251297 5.49052382
72.26007080 -17.06504440 5.19632721
72.38607788 -16.88003540 4.92331314
72.62548065 -16.66691399 4.69283962
72.89185333 -16.47843742 4.49947357
73.16375732 -16.30289268 4.34838343
73.43462372 -16.13619232 4.22279358
73.70944214 -15.97724915 4.12000465
73.98852539 -15.82050037 4.03136396
74.26156616 -15.65742111 3.95588303
74.53975677 -15.48864174 3.88867188
74.81352234 -15.31941605 3.81810331
75.07122803 -15.12731075 3.75870323
75.32272339 -14.91826820 3.70779228
75.55221558 -14.69056320 3.65834379
75.77663422 -14.45436859 3.59830332
75.96675110 -14.17098904 3.57852697
76.07834625 -13.78750420 3.65089560
76.07958221 -13.23936462 3.88968801
76.18297577 -12.86421585 3.82790899
76.18408203 -12.53350449 3.71848536
76.10200500 -12.23295689 3.59177637
75.97730255 -11.98033142 3.43967724
75.89090729 -11.76691055 3.20671034
75.84698486 -11.55598640 2.93971634
75.84745789 -11.31340790 2.68295288
75.87861633 -11.03144550 2.47460413
75.93550110 -10.70833397 2.33560991
76.03365326 -10.34584236 2.25275040
76.15868378 -10.00751781 2.22038031
76.29486084 -9.69297695 2.23192453
76.45480347 -9.40338326 2.27664375
76.64186096 -9.14283943 2.33507586
76.84825134 -8.90123081 2.39699006
77.06340027 -8.66790390 2.45295668
77.25772095 -8.42088699 2.51000118
77.45600128 -8.17029953 2.53962088
77.63627625 -7.90014839 2.54307199
77.79210663 -7.60275936 2.51719832
77.88014984 -7.25467062 2.47595310
77.91752625 -6.87277889 2.39973211
78.00299072 -6.55460978 2.23214602
78.02565002 -6.25190067 2.06473207
78.00718689 -5.96747971 1.89102483
77.91414642 -5.68422699 1.74187803
77.77936554 -5.40841532 1.60149980
77.62400818 -5.13908195 1.46292639
77.55929565 -4.90204287 1.25500441
77.51433563 -4.66780567 1.03758740
77.47906494 -4.42390490 0.82525700
77.47249603 -4.17206001 0.61799282
77.49010468 -3.90159464 0.42307156
77.54170227 -3.61231804 0.24920362
77.62781525 -3.29703951 0.09732765
77.74250793 -2.94899368 -0.02185398
77.86871338 -2.60322714 -0.10592753
78.01113892 -2.28238964 -0.16308028
78.16654205 -1.98195076 -0.19596678
78.31294250 -1.68608570 -0.19850832
78.46205139 -1.39866161 -0.17907149
78.61207581 -1.11562490 -0.13999134
78.76729584 -0.84093666 -0.08851963
78.93241119 -0.57566071 -0.03343302
79.11201477 -0.32265902 0.01693434
79.29552460 -0.07197475 0.06402487
79.47956085 0.17839718 0.10112756
79.67366028 0.42874336 0.12268776
79.86244202 0.68663406 0.12810463
80.05641174 0.95524311 0.10994285
80.24634552 1.23744583 0.06797022
80.43762970 1.53850937 -0.00974375
80.60068512 1.87305927 -0.10363680
80.72808838 2.22362328 -0.21290547
80.81007385 2.56184292 -0.32581288
80.85459137 2.88841248 -0.44150454
80.86627960 3.20350647 -0.55922467
80.86474609 3.50393963 -0.69031245
80.85337067 3.79232407 -0.83183104
80.83148193 4.07311630 -0.97897393
80.79524994 4.35141563 -1.12235308
80.75883484 4.62610722 -1.26943254
80.72267914 4.90097046 -1.41527128
80.69089508 5.17843914 -1.55799294
80.67249298 5.45952606 -1.69942760
80.66303253 5.74917984 -1.83150673
80.66911316 6.04882717 -1.95365715
80.68035126 6.36543369 -2.05610466
80.71567535 6.69754124 -2.14557076
80.77912903 7.04698181 -2.22146988
80.86428833 7.42041302 -2.27380896
80.96928406 7.78592014 -2.29909754
81.07751465 8.13030148 -2.28917408
81.21711731 8.44443798 -2.26787186
81.36600494 8.73848438 -2.22443676
81.51889801 9.01892567 -2.15972376
81.68136597 9.28348637 -2.08116007
81.85766602 9.53431797 -2.00250149
82.03675079 9.77785969 -1.91496086
82.22120667 10.01727772 -1.82920074
82.41960144 10.25128269 -1.76102924
82.62078094 10.48899555 -1.70293808
82.81544495 10.73628712 -1.65100384
83.00385284 10.99656582 -1.61165333
83.18110657 11.27345943 -1.58214283
83.34911346 11.56936932 -1.57533789
83.50531006 11.88724804 -1.58970833
83.62505341 12.23877811 -1.59847260
83.72533417 12.61412144 -1.63321018
83.78566742 12.97988796 -1.68769360
83.80682373 13.33132076 -1.75718307
83.79315186 13.67061138 -1.83705139
83.76520538 13.99498653 -1.94517326
83.70309448 14.31393909 -2.04307079
83.63947296 14.62146664 -2.16524315
83.56677246 14.92315960 -2.29046631
83.49032593 15.22090435 -2.41507816
83.41598511 15.51655483 -2.53677654
83.35678101 15.80952549 -2.66130114
83.31832123 16.10219574 -2.78515768
83.30485535 16.39488602 -2.90056419
83.31326294 16.69291306 -3.00086546
83.35332489 16.99327087 -3.08130121
83.39772797 17.31608200 -3.12572432
83.46711731 17.66049957 -3.13757896
83.62250519 18.00236893 -3.15736485
83.81484222 18.33391571 -3.15182114
84.00582886 18.63538361 -3.10875034
84.21486664 18.89678574 -3.04647446
84.42526245 19.13938141 -2.95390511
84.63894653 19.36204147 -2.83857727
84.85546112 19.58798218 -2.69435310
85.09544373 19.77769089 -2.55110264
85.37278748 19.94273758 -2.40992165
85.65172577 20.09469986 -2.26698303
85.99798584 20.15675354 -2.17222786
86.33178711 20.22698975 -2.07738686
86.66680908 20.31444550 -1.97893047
87.02687836 20.38718033 -1.90590858
