# Supplementary material for: Research on path planning for clear aligner flexible manufacturing
Source: Sci Rep. 2024 Jul 1;14:15017. doi: 10.1038/s41598-024-64546-y (PMC11217393; doi:10.1038/s41598-024-64546-y)
Supplement: Supplementary file 6 — Supplementary Information 6. [file 41598_2024_64546_MOESM6_ESM.txt]

57.03402328 -35.84285355 -0.44714922 0 255 0
57.07290268 -35.87706375 -0.44275564 0 255 0
57.14672852 -35.94934845 -0.43148214 0 255 0
57.22142792 -36.02045059 -0.41579193 0 255 0
57.29699707 -36.09037399 -0.39568609 0 255 0
57.37337875 -36.15917206 -0.37117022 0 255 0
57.45076370 -36.22678757 -0.34223825 0 255 0
57.52888870 -36.29322052 -0.30889004 0 255 0
57.60802460 -36.35845947 -0.27111560 0 255 0
57.68796539 -36.42258835 -0.22893113 0 255 0
57.76877975 -36.48552704 -0.18234211 0 255 0
57.84958267 -36.54823685 -0.13126725 0 255 0
57.92957306 -36.61146927 -0.07569176 0 255 0
58.00859451 -36.67535400 -0.01556736 0 255 0
58.08681107 -36.73989487 0.04907423 0 255 0
58.16413498 -36.80501556 0.11824161 0 255 0
58.24048996 -36.87064743 0.19231063 0 255 0
58.31609726 -36.93653488 0.27712494 0 255 0
58.39067841 -37.00338745 0.36200839 0 255 0
58.46451950 -37.07104111 0.44693214 0 255 0
58.53741455 -37.13973236 0.53194648 0 255 0
58.57672501 -37.19315720 0.61595815 0 255 0
58.61603546 -37.24657822 0.69999021 0 255 0
58.65534592 -37.30000305 0.78401178 0 255 0
58.69458771 -37.35349655 0.86803681 0 255 0
58.76828003 -37.42279816 1.00946832 0 255 0
58.84197235 -37.49224854 1.15091777 0 255 0
58.91573334 -37.56162262 1.29234219 0 255 0
58.98935699 -37.63099289 1.43377757 0 255 0
59.06830978 -37.68897629 1.54001927 0 255 0
59.14726639 -37.74681473 1.64627576 0 255 0
59.22614670 -37.80472565 1.75251770 0 255 0
59.30517578 -37.86262512 1.85877013 0 255 0
59.40850830 -37.92186356 1.94179034 0 255 0
59.51177216 -37.98102570 2.02480865 0 255 0
59.62542725 -38.06750107 2.09708142 0 255 0
59.73900604 -38.15390015 2.16935754 0 255 0
59.88143158 -38.24482346 2.22145271 0 255 0
60.02385330 -38.33574295 2.27353311 0 255 0
60.16619873 -38.42659378 2.32561660 0 255 0
60.30862427 -38.51750946 2.37769723 0 255 0
60.47046280 -38.60466385 2.40517831 0 255 0
60.63243866 -38.69179535 2.43265915 0 255 0
60.79427719 -38.77894974 2.46013474 0 255 0
60.95625687 -38.86608887 2.48761272 0 255 0
61.11774445 -38.94256973 2.49114680 0 255 0
61.27936935 -39.01904678 2.49467969 0 255 0
61.44092941 -39.09560013 2.49821329 0 255 0
61.60248566 -39.17200851 2.50173378 0 255 0
61.76230621 -39.21289825 2.48340631 0 255 0
61.92227554 -39.25378799 2.46506715 0 255 0
62.08210373 -39.29468155 2.44673204 0 255 0
62.24193573 -39.33558273 2.42839813 0 255 0
62.36993790 -39.38727188 2.38723302 0 255 0
62.49794769 -39.43910217 2.34605622 0 255 0
62.62595367 -39.49078751 2.30489540 0 255 0
62.75402832 -39.54254150 2.26372004 0 255 0
62.85625458 -39.59114838 2.20524454 0 255 0
62.95848465 -39.63975525 2.14676356 0 255 0
63.06078339 -39.68843460 2.08829236 0 255 0
63.16301346 -39.73703766 2.02981925 0 255 0
63.26530838 -39.78557587 1.97134113 0 255 0
63.36761093 -39.83424759 1.91286159 0 255 0
63.46984100 -39.88285446 1.85438430 0 255 0
63.57207489 -39.93146515 1.79591334 0 255 0
63.68099213 -39.97933960 1.74179065 0 255 0
63.78998947 -40.02728271 1.68765402 0 255 0
63.89891434 -40.07516098 1.63353539 0 255 0
64.00791168 -40.12296677 1.57941365 0 255 0
64.12804413 -40.15042877 1.52810764 0 255 0
64.24817657 -40.17789459 1.47678351 0 255 0
64.36830902 -40.20536041 1.42547715 0 255 0
64.48844147 -40.23282623 1.37416172 0 255 0
64.60960388 -40.24662399 1.31901264 0 255 0
64.73061371 -40.26042557 1.26385331 0 255 0
64.85216522 -40.25424194 1.20564914 0 255 0
64.97371674 -40.24805069 1.14742398 0 255 0
65.09602356 -40.22385025 1.08598375 0 255 0
65.21840668 -40.19957352 1.02452040 0 255 0
65.34072113 -40.17537308 0.96308023 0 255 0
65.46317291 -40.15116501 0.90162998 0 255 0
65.58966827 -40.11594772 0.84140247 0 255 0
65.71623230 -40.08065033 0.78116149 0 255 0
65.84280396 -40.04536057 0.72093171 0 255 0
65.96929932 -40.01013565 0.66069347 0 255 0
66.09426117 -39.96538544 0.60794705 0 255 0
66.21922302 -39.92078018 0.55520719 0 255 0
66.34410858 -39.87610626 0.50246471 0 255 0
66.46913910 -39.83142471 0.44971055 0 255 0
66.59403229 -39.78674698 0.39697713 0 255 0
66.71905518 -39.74206161 0.34423453 0 255 0
66.84394836 -39.69739151 0.29148072 0 255 0
66.96883392 -39.65271378 0.23873752 0 255 0
67.06446075 -39.61086273 0.17115456 0 255 0
67.16001892 -39.56909561 0.10356492 0 255 0
67.25563812 -39.52724457 0.03598076 0 255 0
67.35119629 -39.48546982 -0.03160900 0 255 0
67.45412445 -39.41933823 -0.15285748 0 255 0
67.55697632 -39.35327530 -0.27409130 0 255 0
67.65990448 -39.28714371 -0.39533836 0 255 0
67.76283264 -39.22114944 -0.51656932 0 255 0
67.82711029 -39.16535187 -0.59477955 0 255 0
67.89133453 -39.10962677 -0.67299479 0 255 0
67.95554352 -39.05390167 -0.75120014 0 255 0
68.01975250 -38.99817276 -0.82939643 0 255 0
68.08074951 -38.93019485 -0.90358835 0 255 0
68.14173889 -38.86221695 -0.97777933 0 255 0
68.20280457 -38.79430771 -1.05196691 0 255 0
68.26379395 -38.72632980 -1.12616968 0 255 0
68.30833435 -38.64989090 -1.20511055 0 255 0
68.35281372 -38.57352448 -1.28405643 0 255 0
68.37938690 -38.49241638 -1.37121964 0 255 0
68.40581512 -38.41132355 -1.45837069 0 255 0
68.40776825 -38.32427216 -1.55498981 0 255 0
68.40985870 -38.23720932 -1.65161800 0 255 0
68.38633728 -38.14764404 -1.76301622 0 255 0
68.36275482 -38.05815506 -1.87441039 0 255 0
68.33924103 -37.96858597 -1.98581886 0 255 0
68.31573486 -37.87916565 -2.09721947 0 255 0
68.26901245 -37.78193665 -2.20936847 0 255 0
68.22229767 -37.68471146 -2.32153678 0 255 0
68.17551422 -37.58756638 -2.43368173 0 255 0
68.12887573 -37.49040985 -2.54583669 0 255 0
68.08216095 -37.39318848 -2.65799594 0 255 0
68.03544617 -37.29596329 -2.77015471 0 255 0
67.98866272 -37.19881058 -2.88230991 0 255 0
67.94201660 -37.10165405 -2.99445629 0 255 0
67.90934753 -37.00138092 -3.08961153 0 255 0
67.87673950 -36.90103531 -3.18476057 0 255 0
67.84406281 -36.80076218 -3.27991676 0 255 0
67.81144714 -36.70041656 -3.37506533 0 255 0
67.80687714 -36.59977722 -3.45813942 0 255 0
67.80222321 -36.49920654 -3.54120016 0 255 0
67.82165527 -36.40037537 -3.61378908 0 255 0
67.84116364 -36.30160141 -3.68636513 0 255 0
67.86934662 -36.18373871 -3.73656797 0 255 0
67.89765930 -36.06585693 -3.78678131 0 255 0
67.92583466 -35.94798660 -3.83698273 0 255 0
67.95407867 -35.83004379 -3.88720036 0 255 0
67.97893524 -35.72622299 -3.91291523 0 255 0
68.00378418 -35.62227249 -3.93862915 0 255 0
68.02863312 -35.51845169 -3.96435452 0 255 0
68.05355072 -35.41456604 -3.99007463 0 255 0
68.07833862 -35.31068420 -4.01579332 0 255 0
68.10326385 -35.20679855 -4.04150295 0 255 0
68.12811279 -35.10298538 -4.06721878 0 255 0
68.15296936 -34.99902725 -4.09295273 0 255 0
68.17378998 -34.87773132 -4.12265158 0 255 0
68.19468689 -34.75637054 -4.15237617 0 255 0
68.21550751 -34.63493347 -4.18207407 0 255 0
68.23639679 -34.51356506 -4.21179819 0 255 0
68.25721741 -34.39213562 -4.24150467 0 255 0
68.27811432 -34.27076721 -4.27121925 0 255 0
68.29894257 -34.14947510 -4.30092907 0 255 0
68.31976318 -34.02804565 -4.33065748 0 255 0
68.33352661 -33.84031677 -4.32347679 0 255 0
68.29792786 -33.72454071 -4.33350658 0 255 0
68.26232147 -33.60876465 -4.34354925 0 255 0
68.22671509 -33.49298477 -4.35357952 0 255 0
68.19117737 -33.37713242 -4.36362362 0 255 0
68.15557098 -33.26135635 -4.37366533 0 255 0
68.11981964 -33.14558029 -4.38369608 0 255 0
68.08428955 -33.02972794 -4.39374018 0 255 0
68.04868317 -32.91395187 -4.40378094 0 255 0
67.99758148 -32.79954529 -4.39963102 0 255 0
67.94647217 -32.68499374 -4.39550066 0 255 0
67.89685822 -32.58475876 -4.38140202 0 255 0
67.84737396 -32.48450851 -4.36730337 0 255 0
67.79776001 -32.38426971 -4.35319471 0 255 0
67.74813843 -32.28402710 -4.33908558 0 255 0
67.69183350 -32.19753265 -4.32613325 0 255 0
67.63552856 -32.11104202 -4.31318235 0 255 0
67.57914734 -32.02447510 -4.30022335 0 255 0
67.52276611 -31.93806076 -4.28726673 0 255 0
67.45318604 -31.85743904 -4.28755713 0 255 0
67.38347626 -31.77696419 -4.28784943 0 255 0
67.29168701 -31.70491982 -4.29406643 0 255 0
67.19975281 -31.63288498 -4.30028248 0 255 0
67.10790253 -31.56091499 -4.30649519 0 255 0
67.01597595 -31.48888016 -4.31271076 0 255 0
66.90979767 -31.42439270 -4.32116079 0 255 0
66.80354309 -31.35997581 -4.32960796 0 255 0
66.69729614 -31.29555511 -4.33805561 0 255 0
66.59104156 -31.23099899 -4.34650850 0 255 0
66.48667145 -31.17351151 -4.34243155 0 255 0
66.38229370 -31.11588287 -4.33838177 0 255 0
66.27791595 -31.05839729 -4.33431673 0 255 0
66.17353821 -31.00077057 -4.33025742 0 255 0
66.06966400 -30.95289230 -4.31367159 0 255 0
65.96572876 -30.90495300 -4.29710007 0 255 0
65.86192322 -30.85700417 -4.28052855 0 255 0
65.76509094 -30.81113815 -4.26220846 0 255 0
65.66744995 -30.76635551 -4.24489594 0 255 0
65.56920624 -30.72257233 -4.22862434 0 255 0
65.47010040 -30.67994499 -4.21337652 0 255 0
65.37025452 -30.63832474 -4.19914913 0 255 0
65.26967621 -30.59770203 -4.18594360 0 255 0
65.16829681 -30.55816460 -4.17377377 0 255 0
65.06604004 -30.51978302 -4.16260767 0 255 0
64.96326447 -30.48232651 -4.15248680 0 255 0
64.85954285 -30.44609833 -4.14336443 0 255 0
64.75582123 -30.40978432 -4.13534880 0 255 0
64.65298462 -30.37256813 -4.12846851 0 255 0
64.55087280 -30.33445358 -4.12273598 0 255 0
64.44950867 -30.29544830 -4.11814976 0 255 0
64.34887695 -30.25540352 -4.11470604 0 255 0
64.24905396 -30.21453476 -4.11241627 0 255 0
64.14996338 -30.17277145 -4.11126232 0 255 0
64.05168915 -30.13003349 -4.11125851 0 255 0
63.95411301 -30.08519363 -4.09426022 0 255 0
63.90357590 -30.06347275 -4.05988741 0 255 0
63.82308197 -29.99688530 -3.98735857 0 255 0
63.79306030 -29.95507813 -3.99761820 0 255 0
63.72953033 -29.87545776 -4.01026630 0 255 0
63.66686630 -29.79474258 -4.02294970 0 255 0
63.60487366 -29.71314621 -4.03570557 0 255 0
63.54368591 -29.63053322 -4.04853582 0 255 0
63.48323441 -29.54696083 -4.06140232 0 255 0
63.42359161 -29.46237183 -4.07435036 0 255 0
63.36467361 -29.37668610 -4.08734417 0 255 0
63.30650330 -29.29019165 -4.10040808 0 255 0
63.24919891 -29.20259857 -4.11353731 0 255 0
63.19175720 -29.11501312 -4.12665653 0 255 0
63.13364792 -29.02844620 -4.13972378 0 255 0
63.07471466 -28.94200897 -4.13800621 0 255 0
63.01503754 -28.85638046 -4.13625860 0 255 0
62.95456696 -28.77191353 -4.13442135 0 255 0
62.89334869 -28.68840218 -4.13253641 0 255 0
62.83140182 -28.60583878 -4.13058472 0 255 0
62.76865005 -28.52430344 -4.12858009 0 255 0
62.70516205 -28.44371414 -4.12650871 0 255 0
62.64093781 -28.36422348 -4.12437248 0 255 0
62.58297348 -28.19507599 -4.12077284 0 255 0
62.52494049 -28.02600479 -4.11717081 0 255 0
62.46690750 -27.85693550 -4.11356783 0 255 0
62.40887070 -27.68786430 -4.10995483 0 255 0
62.35036469 -27.53846931 -4.09846640 0 255 0
62.29185486 -27.38907051 -4.08697701 0 255 0
62.23334503 -27.23953438 -4.07549524 0 255 0
62.17490387 -27.09006310 -4.06402016 0 255 0
62.11639786 -26.94066238 -4.05252075 0 255 0
62.05796051 -26.79119492 -4.04104519 0 255 0
61.99945831 -26.64179611 -4.02955627 0 255 0
61.94101715 -26.49232292 -4.01807117 0 255 0
61.87320709 -26.37144661 -4.01984167 0 255 0
61.80552673 -26.25041962 -4.02161884 0 255 0
61.73778534 -26.12946510 -4.02339458 0 255 0
61.67003632 -26.00850868 -4.02516937 0 255 0
61.57848358 -25.87806320 -4.04015350 0 255 0
61.48689270 -25.74771690 -4.05513430 0 255 0
61.36425781 -25.62628937 -4.07643604 0 255 0
61.24163055 -25.50486755 -4.09774637 0 255 0
61.09836960 -25.38405418 -4.13485098 0 255 0
60.95504761 -25.26331902 -4.17195320 0 255 0
60.86500168 -25.20958710 -4.19740534 0 255 0
60.77501678 -25.15577698 -4.22286177 0 255 0
60.68497086 -25.10204506 -4.24830389 0 255 0
60.59498596 -25.04823112 -4.27376032 0 255 0
60.53828812 -24.97550392 -4.29340649 0 255 0
60.48258591 -24.90215492 -4.31231308 0 255 0
60.42802048 -24.82805443 -4.33049536 0 255 0
60.37451553 -24.75326157 -4.34794950 0 255 0
60.32207870 -24.67777443 -4.36465836 0 255 0
60.27070236 -24.60159874 -4.38064957 0 255 0
60.22039032 -24.52473068 -4.39590406 0 255 0
60.17115021 -24.44718170 -4.41043234 0 255 0
60.12296295 -24.36893082 -4.42422295 0 255 0
60.07584763 -24.28999329 -4.43728638 0 255 0
60.02872849 -24.21101761 -4.44958115 0 255 0
59.98059845 -24.13256645 -4.46105862 0 255 0
59.93132401 -24.05479622 -4.47173214 0 255 0
59.88098526 -23.97763062 -4.48159552 0 255 0
59.82963562 -23.90098953 -4.49064207 0 255 0
59.77721024 -23.82495880 -4.49889708 0 255 0
59.72364044 -23.74959755 -4.50631905 0 255 0
59.66907501 -23.67477417 -4.51294136 0 255 0
59.61341858 -23.60054970 -4.51875591 0 255 0
59.58797073 -23.56200790 -4.52155304 0 255 0
59.53944397 -23.48206711 -4.52654934 0 255 0
59.51638412 -23.44060898 -4.52771997 0 255 0
59.47497559 -23.35476875 -4.52880478 0 255 0
59.43248749 -23.26942444 -4.52702093 0 255 0
59.38897705 -23.18448830 -4.52235413 0 255 0
59.34438324 -23.10004425 -4.51480961 0 255 0
59.29870224 -23.01608658 -4.50438738 0 255 0
59.25192642 -22.93260956 -4.49107838 0 255 0
59.20413208 -22.84955597 -4.47490549 0 255 0
59.15525055 -22.76698494 -4.45584631 0 255 0
59.10528564 -22.68490601 -4.43390751 0 255 0
59.05530167 -22.60266495 -4.40913439 0 255 0
59.00643158 -22.51954651 -4.38156080 0 255 0
58.95862579 -22.43562889 -4.35118294 0 255 0
58.91185760 -22.35089493 -4.31802273 0 255 0
58.86614227 -22.26535416 -4.28204823 0 255 0
58.82155228 -22.17894554 -4.24327374 0 255 0
58.77794266 -22.09179878 -4.20170164 0 255 0
58.73545456 -22.00377464 -4.15731955 0 255 0
58.69408417 -21.91486931 -4.11015701 0 255 0
58.65369415 -21.82522964 -4.06019688 0 255 0
58.65034866 -21.68166161 -4.01181459 0 255 0
58.63561249 -21.56045723 -3.98687220 0 255 0
58.62088013 -21.43924904 -3.96192074 0 255 0
58.58568954 -21.33585167 -3.94851589 0 255 0
58.55051804 -21.23245811 -3.93511248 0 255 0
58.50920105 -21.12926674 -3.94585562 0 255 0
58.46782303 -21.02615166 -3.95659781 0 255 0
58.42650604 -20.92295837 -3.96734190 0 255 0
58.38519669 -20.81976891 -3.97807693 0 255 0
58.31153488 -20.69583893 -3.99077559 0 255 0
58.23786926 -20.57190704 -4.00348377 0 255 0
58.16419983 -20.44796753 -4.01619148 0 255 0
58.09061432 -20.32397079 -4.02890348 0 255 0
58.01694870 -20.20003891 -4.04161024 0 255 0
57.94328690 -20.07610703 -4.05431890 0 255 0
57.86968994 -19.95209885 -4.06701994 0 255 0
57.79603195 -19.82816696 -4.07972860 0 255 0
57.72236633 -19.70424080 -4.09244728 0 255 0
57.64869690 -19.58029938 -4.10514498 0 255 0
57.57509995 -19.45629501 -4.11785746 0 255 0
57.50143814 -19.33236313 -4.13056517 0 255 0
57.42777634 -19.20843124 -4.14327240 0 255 0
57.35417938 -19.08442879 -4.15598536 0 255 0
57.28051758 -18.96049500 -4.16868210 0 255 0
57.20685196 -18.83656693 -4.18139076 0 255 0
57.13105011 -18.70229149 -4.19484138 0 255 0
57.05517960 -18.56808853 -4.20827913 0 255 0
56.97930145 -18.43388367 -4.22172642 0 255 0
56.90350342 -18.29960823 -4.23517752 0 255 0
56.80862427 -18.13301277 -4.25066710 0 255 0
56.76204300 -18.06758118 -4.26052475 0 255 0
56.75183487 -18.05485153 -4.27455759 0 255 0
56.67008972 -17.98709679 -4.28824234 0 255 0
56.58828354 -17.91941833 -4.30194187 0 255 0
56.50647354 -17.85174370 -4.31563330 0 255 0
56.42465973 -17.78406715 -4.32932377 0 255 0
56.34291840 -17.71631622 -4.34302855 0 255 0
56.26111221 -17.64863777 -4.35670948 0 255 0
56.17929840 -17.58096123 -4.37040949 0 255 0
56.09755707 -17.51320648 -4.38410378 0 255 0
56.01574707 -17.44552994 -4.39779377 0 255 0
55.93393707 -17.37785339 -4.41148520 0 255 0
55.85212708 -17.31017685 -4.42517471 0 255 0
55.77038574 -17.24242592 -4.43887043 0 255 0
55.68857193 -17.17474747 -4.45256090 0 255 0
55.60676193 -17.10707092 -4.46625137 0 255 0
55.52501678 -17.03932571 -4.47995567 0 255 0
55.44990921 -16.95583344 -4.49172544 0 255 0
55.37582779 -16.87164307 -4.50320816 0 255 0
55.30284119 -16.78668404 -4.51440954 0 255 0
55.23082352 -16.70109749 -4.52530003 0 255 0
55.15990829 -16.61473656 -4.53591013 0 255 0
55.09001923 -16.52768326 -4.54623318 0 255 0
55.02122116 -16.43984985 -4.55625439 0 255 0
54.95339203 -16.35140038 -4.56599617 0 255 0
54.88660049 -16.26225090 -4.57543135 0 255 0
54.82089996 -16.17232132 -4.58458519 0 255 0
54.75519562 -16.08237648 -4.59340000 0 255 0
54.68839264 -15.99316978 -4.60184622 0 255 0
54.62062836 -15.90455151 -4.60990381 0 255 0
54.55175018 -15.81666756 -4.61759520 0 255 0
54.48183823 -15.72943687 -4.62490368 0 255 0
54.41096115 -15.64279842 -4.63185310 0 255 0
54.33898163 -15.55689621 -4.63841486 0 255 0
54.26596451 -15.47165298 -4.64459324 0 255 0
54.19185638 -15.38715172 -4.65039444 0 255 0
54.15718079 -15.34328651 -4.65331602 0 255 0
54.09657288 -15.25201511 -4.65902805 0 255 0
54.07061005 -15.20449829 -4.66004229 0 255 0
54.02339554 -15.10623646 -4.66029739 0 255 0
53.97518539 -15.00835323 -4.65661001 0 255 0
53.92585754 -14.91101074 -4.64898157 0 255 0
53.87553787 -14.81405544 -4.63739920 0 255 0
53.82415771 -14.71755886 -4.62186909 0 255 0
53.77172089 -14.62152576 -4.60239172 0 255 0
53.71822739 -14.52595425 -4.57896566 0 255 0
53.66374207 -14.43076611 -4.55159760 0 255 0
53.60818481 -14.33460140 -4.49715519 0 255 0
53.55257034 -14.23656940 -4.41197634 0 255 0
53.49798965 -14.13785648 -4.32681417 0 255 0
53.44450760 -14.03841209 -4.24218559 0 255 0
53.39206696 -13.93829346 -4.15761232 0 255 0
53.34061432 -13.83982086 -4.10937023 0 255 0
53.29026794 -13.74059677 -4.06118631 0 255 0
53.24094772 -13.64205933 -4.03490400 0 255 0
53.19273758 -13.54276752 -4.00866938 0 255 0
53.14546967 -13.44408131 -4.00140715 0 255 0
53.09931183 -13.34464073 -3.99420214 0 255 0
53.04935455 -13.17947292 -3.99109030 0 255 0
52.99939728 -13.01430511 -3.98797894 0 255 0
52.97398758 -12.93137360 -3.96308088 0 255 0
52.85892105 -12.78488159 -4.00405025 0 255 0
52.74385071 -12.63838196 -4.04501104 0 255 0
52.62878799 -12.49188805 -4.08599186 0 255 0
52.51372528 -12.34539604 -4.12695122 0 255 0
52.39866257 -12.19890308 -4.16792059 0 255 0
52.28359985 -12.05241013 -4.20889091 0 255 0
52.16846085 -11.90598297 -4.24985886 0 255 0
52.05339813 -11.75949097 -4.29082727 0 255 0
51.93546677 -11.67510414 -4.32589531 0 255 0
51.87235260 -11.59169483 -4.36087608 0 255 0
51.81031418 -11.50760174 -4.39503908 0 255 0
51.74934006 -11.42276478 -4.42735672 0 255 0
51.68944168 -11.33720779 -4.45817852 0 255 0
51.63061523 -11.25093269 -4.48750353 0 255 0
51.57286453 -11.16393566 -4.51532173 0 255 0
51.51618958 -11.07622051 -4.54164505 0 255 0
51.46064758 -10.98770523 -4.56647348 0 255 0
51.40611267 -10.89854527 -4.58980274 0 255 0
51.35264969 -10.80866528 -4.61162472 0 255 0
51.29925156 -10.71863079 -4.63192463 0 255 0
51.24475861 -10.62913990 -4.65064478 0 255 0
51.18916702 -10.54019642 -4.66777611 0 255 0
51.13248825 -10.45180321 -4.68334913 0 255 0
51.07471466 -10.36395645 -4.69733191 0 255 0
51.01585388 -10.27666473 -4.70973730 0 255 0
50.95596313 -10.18984318 -4.72057676 0 255 0
50.89497375 -10.10356045 -4.72983885 0 255 0
50.83290482 -10.01784229 -4.73752022 0 255 0
50.80427170 -9.97357082 -4.74106550 0 255 0
50.75363922 -9.88708973 -4.74647903 0 255 0
50.73150635 -9.84502602 -4.74823141 0 255 0
50.69218826 -9.75792980 -4.75107002 0 255 0
50.65177536 -9.67137146 -4.75210905 0 255 0
50.61033249 -9.58526897 -4.75138569 0 255 0
50.56780243 -9.49971199 -4.74889135 0 255 0
50.52410126 -9.41476154 -4.74461555 0 255 0
50.47937775 -9.33027363 -4.73856592 0 255 0
50.43363190 -9.24625206 -4.73075151 0 255 0
50.38671875 -9.16284084 -4.72115326 0 255 0
50.33878708 -9.07989597 -4.70978165 0 255 0
50.29084015 -8.99685287 -4.69667149 0 255 0
50.24390411 -8.91315651 -4.68187237 0 255 0
50.19816208 -8.82856655 -4.66536474 0 255 0
50.15341568 -8.74331570 -4.64716864 0 255 0
50.10981369 -8.65739441 -4.62727213 0 255 0
50.06716156 -8.57063866 -4.60567570 0 255 0
50.02569199 -8.48324394 -4.58237648 0 255 0
49.98531723 -8.39500713 -4.55738878 0 255 0
49.94590759 -8.30607605 -4.53070211 0 255 0
49.90766525 -8.21636677 -4.50231171 0 255 0
49.92664337 -8.06390572 -4.44511509 0 255 0
49.94554520 -7.91123962 -4.38792992 0 255 0
49.94211960 -7.78253078 -4.35033131 0 255 0
49.93855286 -7.65382767 -4.31272078 0 255 0
49.92227936 -7.53761244 -4.29632759 0 255 0
49.90593338 -7.42133427 -4.27994537 0 255 0
49.88820648 -7.32230949 -4.28097439 0 255 0
49.87033081 -7.22328615 -4.28198528 0 255 0
49.84389114 -7.11472797 -4.29002333 0 255 0
49.81745148 -7.00616789 -4.29805088 0 255 0
49.79094315 -6.89754248 -4.30608273 0 255 0
49.76450348 -6.78898096 -4.31411076 0 255 0
49.69537354 -6.64409113 -4.29709578 0 255 0
49.62616730 -6.49913359 -4.28007507 0 255 0
49.55696106 -6.35417461 -4.26305532 0 255 0
49.48775482 -6.20922041 -4.24604416 0 255 0
49.41862488 -6.06432772 -4.22903061 0 255 0
49.34941864 -5.91936874 -4.21201992 0 255 0
49.28021240 -5.77441549 -4.19500971 0 255 0
49.21108246 -5.62952471 -4.17799568 0 255 0
49.10176086 -5.52319050 -4.21358681 0 255 0
48.99243927 -5.41685581 -4.24917793 0 255 0
48.86146927 -5.31051970 -4.27163744 0 255 0
48.73057556 -5.20424604 -4.29408503 0 255 0
48.59961319 -5.09790897 -4.31653500 0 255 0
48.46857834 -4.99164438 -4.33899164 0 255 0
48.34347916 -4.92680502 -4.35342073 0 255 0
48.21823883 -4.86197042 -4.36784887 0 255 0
48.09306335 -4.79706287 -4.38228273 0 255 0
47.96789551 -4.73230028 -4.39670753 0 255 0
47.81702805 -4.65545988 -4.45075417 0 255 0
47.72761536 -4.60863829 -4.46434736 0 255 0
47.67537308 -4.54436016 -4.47899914 0 255 0
47.62423706 -4.47973347 -4.49883509 0 255 0
47.57414627 -4.41456556 -4.51871490 0 255 0
47.52528000 -4.34811831 -4.52854872 0 255 0
47.47745132 -4.28113317 -4.53842640 0 255 0
47.43072891 -4.21353626 -4.54833603 0 255 0
47.38497162 -4.14533138 -4.55828476 0 255 0
47.34047318 -4.07450390 -4.53624392 0 255 0
47.29694748 -4.00321436 -4.51424599 0 255 0
47.25459671 -3.93123722 -4.49227095 0 255 0
47.21216965 -3.85919023 -4.47031164 0 255 0
47.16870880 -3.78782773 -4.44830751 0 255 0
47.12421799 -3.71700454 -4.42627716 0 255 0
47.07854843 -3.64686704 -4.40419245 0 255 0
47.03176498 -3.57720470 -4.38209534 0 255 0
46.98393631 -3.51269865 -4.43058872 0 255 0
46.93499374 -3.44866061 -4.47904825 0 255 0
46.88494873 -3.38523912 -4.52747774 0 255 0
46.83393860 -3.32242656 -4.57586765 0 255 0
46.81077576 -3.29102731 -4.62229300 0 255 0
46.77136993 -3.24007893 -4.97415876 0 255 0
46.75486755 -3.20099545 -4.96764040 0 255 0
46.72666550 -3.11895680 -4.93299818 0 255 0
46.69740295 -3.04170656 -4.96736193 0 255 0
46.66710663 -2.96514058 -5.00167131 0 255 0
46.63562775 -2.88911438 -5.03581381 0 255 0
46.60309982 -2.81301856 -5.05805683 0 255 0
46.56946564 -2.73756003 -5.08344269 0 255 0
46.53473282 -2.66301608 -5.11194706 0 255 0
46.49890137 -2.58924747 -5.14358664 0 255 0
46.46195984 -2.51625419 -5.17836285 0 255 0
46.42510605 -2.44349456 -5.21630001 0 255 0
46.38928986 -2.37035799 -5.25744057 0 255 0
46.35458374 -2.29668069 -5.30012894 0 255 0
46.32088470 -2.22145867 -5.32870531 0 255 0
46.28831863 -2.14668751 -5.37262964 0 255 0
46.25700378 -2.07129788 -5.41659260 0 255 0
46.22665024 -1.99530292 -5.46060658 0 255 0
46.19740295 -1.91869187 -5.50463963 0 255 0
46.16928864 -1.84490514 -5.60328865 0 255 0
46.14227295 -1.77050209 -5.70195866 0 255 0
46.11850739 -1.64936304 -5.81106949 0 255 0
46.09466171 -1.52815628 -5.92018414 0 255 0
46.06030273 -1.45018625 -5.99276018 0 255 0
46.02601624 -1.37228417 -6.06532335 0 255 0
45.99158096 -1.29438615 -6.13788700 0 255 0
45.95722198 -1.21641707 -6.21045351 0 255 0
45.92080688 -1.19577479 -6.25621414 0 255 0
45.92577744 -1.21566820 -6.26422024 0 255 0
45.84644699 -1.10399365 -6.29738617 0 255 0
45.76711655 -0.99231887 -6.33055925 0 255 0
45.68785858 -0.88070923 -6.36374187 0 255 0
45.60852432 -0.76903707 -6.39690447 0 255 0
45.46277618 -0.66939455 -6.41980124 0 255 0
45.31695938 -0.56969059 -6.44271135 0 255 0
45.17120743 -0.47004363 -6.46561718 0 255 0
45.15215302 -0.39164379 -6.43099594 0 255 0
45.13438416 -0.31343240 -6.39838839 0 255 0
45.11787415 -0.23512954 -6.36781502 0 255 0
45.10265350 -0.15701219 -6.33925295 0 255 0
45.08863068 -0.07887691 -6.31272411 0 255 0
45.07588196 -0.00078866 -6.28820419 0 255 0
45.06433868 0.07718003 -6.26571751 0 255 0
45.05406952 0.15509850 -6.24525070 0 255 0
45.04507446 0.23296899 -6.22679234 0 255 0
45.03728485 0.31071985 -6.21036911 0 255 0
45.02956390 0.38844186 -6.19595575 0 255 0
45.02051163 0.46592563 -6.18355560 0 255 0
45.01026154 0.54319006 -6.17317772 0 255 0
44.99880981 0.62036639 -6.16480970 0 255 0
44.98609161 0.69724041 -6.15846157 0 255 0
44.97203445 0.77402335 -6.15412045 0 255 0
44.95671082 0.85050732 -6.15178108 0 255 0
44.94026947 0.92683738 -6.15148640 0 255 0
44.92254639 1.00300980 -6.15318871 0 255 0
44.91647720 1.04122615 -6.15457344 0 255 0
44.91270828 1.12772465 -5.91988516 0 255 0
44.91511536 1.16171384 -5.91284227 0 255 0
44.92558670 1.22947359 -5.90788126 0 255 0
44.93479156 1.29717946 -5.90291882 0 255 0
44.94272232 1.36482882 -5.89795303 0 255 0
44.94952393 1.43242598 -5.89297724 0 255 0
44.95491028 1.49996305 -5.88802052 0 255 0
44.95910645 1.56737447 -5.88304853 0 255 0
44.96216202 1.63474202 -5.87806559 0 255 0
44.96387863 1.70211530 -5.87308455 0 255 0
44.96432114 1.76943803 -5.86811256 0 255 0
44.96479797 1.83664346 -5.86312485 0 255 0
44.96649551 1.90399909 -5.85814238 0 255 0
44.96952057 1.97132659 -5.85315752 0 255 0
44.97367859 2.03884792 -5.84820127 0 255 0
44.97917175 2.10737038 -5.82662201 0 255 0
44.98584747 2.17599940 -5.80503845 0 255 0
44.99379730 2.24469185 -5.78348494 0 255 0
45.00299835 2.31342149 -5.76191235 0 255 0
45.01347351 2.38220143 -5.74034119 0 255 0
45.02515030 2.45110464 -5.71878433 0 255 0
45.14793015 2.46938276 -5.69400835 0 255 0
45.27072144 2.48766398 -5.66923046 0 255 0
45.39523315 2.54053974 -5.63728380 0 255 0
45.51977539 2.59343123 -5.60533619 0 255 0
45.64428711 2.64630842 -5.57338953 0 255 0
45.76874542 2.69926119 -5.54144573 0 255 0
45.86173248 2.77000976 -5.52056456 0 255 0
45.95474243 2.84077883 -5.49969578 0 255 0
46.04766083 2.91160369 -5.47880936 0 255 0
46.14064789 2.98234987 -5.45793867 0 255 0
46.27337646 3.11731625 -5.43407154 0 255 0
46.40615845 3.25219417 -5.41020107 0 255 0
46.48343277 3.39910436 -5.43008995 0 255 0
46.56070709 3.54601502 -5.44998980 0 255 0
46.58235168 3.69645309 -5.48377657 0 255 0
46.60405350 3.84680963 -5.51755762 0 255 0
46.57837296 3.99661565 -5.54644203 0 255 0
46.55268860 4.14642096 -5.57530737 0 255 0
46.51251221 4.28352261 -5.62332487 0 255 0
46.47241211 4.42055798 -5.67132902 0 255 0
46.40884781 4.53540277 -5.70709944 0 255 0
46.34527588 4.65023088 -5.74286938 0 255 0
46.28171539 4.76508427 -5.77863216 0 255 0
46.21814728 4.87992001 -5.81440210 0 255 0
46.13505554 4.97833633 -5.84668064 0 255 0
46.05194092 5.07673264 -5.87894964 0 255 0
46.05551910 5.15767956 -5.88300323 0 255 0
46.06033325 5.23834848 -5.88709164 0 255 0
46.06629181 5.31878328 -5.89120483 0 255 0
46.07356262 5.39887094 -5.89534903 0 255 0
46.08197021 5.47871304 -5.89952946 0 255 0
46.09169769 5.55822468 -5.90374279 0 255 0
46.10256958 5.63750315 -5.90798140 0 255 0
46.11467361 5.71648884 -5.91226482 0 255 0
46.12801361 5.79519606 -5.91657114 0 255 0
46.14255905 5.87359667 -5.92091084 0 255 0
46.15713882 5.95201921 -5.92530203 0 255 0
46.17039871 6.03077841 -5.92976189 0 255 0
46.18257141 6.10968876 -5.93428040 0 255 0
46.19343567 6.18894148 -5.93887854 0 255 0
46.20308685 6.26848555 -5.94354486 0 255 0
46.21157837 6.34823942 -5.94827080 0 255 0
46.21875763 6.42834759 -5.95306778 0 255 0
46.22478485 6.50866938 -5.95793629 0 255 0
46.22959137 6.58928776 -5.96287251 0 255 0
46.23471069 6.62900496 -5.96531153 0 255 0
46.25189972 6.70404291 -5.96996593 0 255 0
46.26383209 6.73955297 -5.97124052 0 255 0
46.29334259 6.80925703 -5.97279310 0 255 0
46.32155609 6.87941694 -5.97253895 0 255 0
46.34854889 6.94995689 -5.97046328 0 255 0
46.37439728 7.02083588 -5.96657276 0 255 0
46.39895248 7.09216547 -5.96086597 0 255 0
46.42232513 7.16449833 -5.94263506 0 255 0
46.44441986 7.23735094 -5.92177916 0 255 0
46.46536255 7.31041574 -5.90094519 0 255 0
46.48506165 7.38376188 -5.88011789 0 255 0
46.50477219 7.45711327 -5.85929966 0 255 0
46.52562714 7.53024292 -5.83845901 0 255 0
46.54779053 7.60301733 -5.81758833 0 255 0
46.57111359 7.67558289 -5.79671574 0 255 0
46.59571838 7.74761772 -5.77871895 0 255 0
46.62149048 7.81944275 -5.76071882 0 255 0
46.64848709 7.89098072 -5.74268246 0 255 0
46.67670822 7.96222591 -5.72464037 0 255 0
46.70615005 8.03318405 -5.70657158 0 255 0
46.73683167 8.10385704 -5.68848801 0 255 0
46.83479309 8.12889576 -5.66751146 0 255 0
46.93267822 8.15399456 -5.64655972 0 255 0
47.03635406 8.19426346 -5.62678766 0 255 0
47.14004135 8.23454666 -5.60701704 0 255 0
47.24378204 8.27474213 -5.58725262 0 255 0
47.34746933 8.31501389 -5.56749058 0 255 0
47.44391251 8.36137009 -5.56072617 0 255 0
47.54036331 8.40773296 -5.55395222 0 255 0
47.63681793 8.45410538 -5.54718971 0 255 0
47.73327255 8.50046825 -5.54042482 0 255 0
47.87186432 8.61950779 -5.53552103 0 255 0
48.01047897 8.73855591 -5.53061724 0 255 0
48.09994125 8.88362408 -5.55147934 0 255 0
48.18932724 9.02874660 -5.57235384 0 255 0
48.24569702 9.18125343 -5.62902355 0 255 0
48.30206299 9.33376122 -5.68569326 0 255 0
48.32704544 9.51022816 -5.75644493 0 255 0
48.35209656 9.68661690 -5.82719421 0 255 0
48.35552216 9.78237247 -5.87645388 0 255 0
48.35893631 9.87810898 -5.92571259 0 255 0
48.36229706 9.97393608 -5.97497702 0 255 0
48.36572266 10.06969070 -6.02423859 0 255 0
48.35533905 10.17685986 -6.07111597 0 255 0
48.34494781 10.28401852 -6.11798334 0 255 0
48.33456039 10.39118576 -6.16486168 0 255 0
48.32416534 10.49834824 -6.21173906 0 255 0
48.31377411 10.60550785 -6.25860643 0 255 0
48.30338287 10.71266747 -6.30548477 0 255 0
48.29292679 10.81991005 -6.35236549 0 255 0
48.28253174 10.92706299 -6.39923286 0 255 0
48.26402664 11.01917267 -6.43401432 0 255 0
48.24545288 11.11134720 -6.46879959 0 255 0
48.31141281 11.17279434 -6.47439003 0 255 0
48.37817001 11.23320293 -6.47981739 0 255 0
48.44564056 11.29261208 -6.48508310 0 255 0
48.51382828 11.35103321 -6.49020576 0 255 0
48.58272552 11.40846539 -6.49517679 0 255 0
48.65233612 11.46490955 -6.49997711 0 255 0
48.72275162 11.52030182 -6.50463247 0 255 0
48.79387283 11.57470608 -6.50913525 0 255 0
48.86570740 11.62811184 -6.51347589 0 255 0
48.93834686 11.68048096 -6.51765251 0 255 0
49.01089478 11.73291492 -6.52175331 0 255 0
49.08273315 11.78633976 -6.52581501 0 255 0
49.15385818 11.84076595 -6.52984905 0 255 0
49.22426987 11.89619923 -6.53386354 0 255 0
49.29389191 11.95269108 -6.53783512 0 255 0
49.36288071 12.01012611 -6.54177618 0 255 0
49.43106842 12.06860924 -6.54570055 0 255 0
49.49846649 12.12816525 -6.54960108 0 255 0
49.56522369 12.18865299 -6.55346060 0 255 0
49.60025787 12.21663570 -6.55523109 0 255 0
49.67902374 12.27366829 -6.55871964 0 255 0
49.72277069 12.30279350 -6.55924749 0 255 0
49.81364441 12.35651398 -6.55877495 0 255 0
49.90381241 12.41137791 -6.55585861 0 255 0
49.99319839 12.46743584 -6.55051184 0 255 0
50.08181000 12.52470493 -6.54272366 0 255 0
50.16980362 12.58305454 -6.53249884 0 255 0
50.25692368 12.64265442 -6.51984549 0 255 0
50.34342575 12.70333862 -6.50475645 0 255 0
50.42914200 12.76521683 -6.48723459 0 255 0
50.51408386 12.82830524 -6.46727419 0 255 0
50.59910583 12.89146233 -6.44481230 0 255 0
50.68478012 12.95461082 -6.40785122 0 255 0
50.77127838 13.01731968 -6.35976171 0 255 0
50.85842133 13.07911015 -6.31161451 0 255 0
50.94634247 13.13885975 -6.27909231 0 255 0
51.03499603 13.19762230 -6.24648857 0 255 0
51.12436676 13.25539589 -6.21384382 0 255 0
51.21444702 13.31217480 -6.18110657 0 255 0
51.30528641 13.36754131 -6.15429449 0 255 0
51.39691925 13.42184830 -6.12739563 0 255 0
51.49922943 13.43207932 -6.09773540 0 255 0
51.60160828 13.44224548 -6.06808281 0 255 0
51.77753830 13.47928619 -6.02471733 0 255 0
51.95346832 13.51632500 -5.98134184 0 255 0
52.09907913 13.57315445 -5.93778515 0 255 0
52.24476242 13.62991238 -5.89424562 0 255 0
52.36879730 13.69398117 -5.86206007 0 255 0
52.49280167 13.75801945 -5.82988453 0 255 0
52.59819412 13.81809044 -5.82458258 0 255 0
52.70357895 13.87814331 -5.81927013 0 255 0
52.80896759 13.93820667 -5.81395864 0 255 0
52.91434479 13.99826145 -5.80866718 0 255 0
52.99768829 14.06498718 -5.81315470 0 255 0
53.08103180 14.13171291 -5.81764364 0 255 0
53.15293884 14.21601677 -5.82528067 0 255 0
53.22485352 14.30032921 -5.83290768 0 255 0
53.28318405 14.41003990 -5.84770870 0 255 0
53.34143829 14.51980686 -5.86252546 0 255 0
53.38582611 14.66495037 -5.89764452 0 255 0
53.43023682 14.81010246 -5.93275452 0 255 0
53.45150375 15.00288773 -5.97696114 0 255 0
53.47284317 15.19558811 -6.02116394 0 255 0
53.54044342 15.24009895 -6.05612469 0 255 0
53.60861206 15.28347778 -6.09029579 0 255 0
53.67725372 15.32586670 -6.12223291 0 255 0
53.74639511 15.36725998 -6.15244722 0 255 0
53.81608582 15.40757179 -6.18092203 0 255 0
53.88627243 15.44687748 -6.20764351 0 255 0
53.95693207 15.48517418 -6.23261976 0 255 0
54.02807617 15.52244473 -6.25587130 0 255 0
54.09986877 15.55859852 -6.27736187 0 255 0
54.17206192 15.59379482 -6.29712057 0 255 0
54.24426270 15.62909317 -6.31520224 0 255 0
54.31599426 15.66559315 -6.33168459 0 255 0
54.38719559 15.70337105 -6.34657097 0 255 0
54.45791245 15.74233437 -6.35985518 0 255 0
54.52808380 15.78257275 -6.37152481 0 255 0
54.59771729 15.82407665 -6.38161755 0 255 0
54.66687775 15.86678600 -6.39009905 0 255 0
54.73548126 15.91074753 -6.39698458 0 255 0
54.80355453 15.95598793 -6.40227318 0 255 0
54.83879852 15.97602844 -6.40432930 0 255 0
54.91504288 16.01036072 -6.40641594 0 255 0
54.95604706 16.02464676 -6.40657568 0 255 0
55.04039764 16.04811859 -6.40587425 0 255 0
55.12426758 16.07276344 -6.40380049 0 255 0
55.20758438 16.09865952 -6.40040922 0 255 0
55.29036713 16.12582016 -6.39568186 0 255 0
55.37268448 16.15416908 -6.38961506 0 255 0
55.45444107 16.18375969 -6.38221931 0 255 0
55.53573227 16.21453857 -6.37346411 0 255 0
55.61647797 16.24657822 -6.36338329 0 255 0
55.69675446 16.27979660 -6.35195971 0 255 0
55.77696609 16.31316757 -6.33913279 0 255 0
55.85771942 16.34543800 -6.32481575 0 255 0
55.93896866 16.37668991 -6.30902719 0 255 0
56.02077484 16.40685272 -6.29175758 0 255 0
56.10306168 16.43598557 -6.27300406 0 255 0
56.18585587 16.46411514 -6.25277519 0 255 0
56.26918411 16.49114037 -6.23105955 0 255 0
56.35301208 16.51714325 -6.20786715 0 255 0
56.43738556 16.54205132 -6.18318748 0 255 0
56.52217102 16.56600380 -6.15704489 0 255 0
56.64420319 16.53109932 -6.10150814 0 255 0
56.76624298 16.49621582 -6.04599047 0 255 0
56.87975693 16.46755600 -6.01332426 0 255 0
57.02846527 16.51877213 -6.03102589 0 255 0
57.15068054 16.57004738 -6.02672625 0 255 0
57.25710297 16.58534431 -6.02017927 0 255 0
57.36356735 16.59935570 -6.01356983 0 255 0
57.46999741 16.61214447 -6.00686502 0 255 0
57.57639694 16.62383652 -5.99774170 0 255 0
57.68282700 16.63423920 -5.98853254 0 255 0
57.78921890 16.64228439 -5.99798679 0 255 0
57.89556122 16.64909172 -6.00736856 0 255 0
58.00196838 16.65293121 -6.04358339 0 255 0
58.10833740 16.65554428 -6.07971525 0 255 0
58.21475983 16.65700912 -6.11345482 0 255 0
58.32108307 16.66030312 -6.11878014 0 255 0
58.42751312 16.66491890 -6.12365341 0 255 0
58.53384781 16.67065048 -6.12804317 0 255 0
58.64026260 16.67782211 -6.13197517 0 255 0
58.74669266 16.68622971 -6.13544130 0 255 0
58.85306931 16.69593048 -6.13843107 0 255 0
58.95946503 16.70685959 -6.14095449 0 255 0
59.06594086 16.71909332 -6.14302349 0 255 0
59.17236328 16.73262405 -6.14460897 0 255 0
59.22549057 16.73656654 -6.14509630 0 255 0
59.33049393 16.73559761 -6.14496851 0 255 0
59.38217163 16.73062706 -6.14386988 0 255 0
59.48548126 16.71521759 -6.14053154 0 255 0
59.58887482 16.70116043 -6.13573933 0 255 0
59.69228363 16.68838501 -6.12948179 0 255 0
59.79570389 16.67703056 -6.12177563 0 255 0
59.89913940 16.66695404 -6.11261177 0 255 0
60.00251770 16.65823174 -6.10198498 0 255 0
60.10597992 16.65085983 -6.08990669 0 255 0
60.20938110 16.64483833 -6.07636452 0 255 0
60.31287003 16.64016533 -6.06136036 0 255 0
60.41627884 16.63564491 -6.04483080 0 255 0
60.51968002 16.62985802 -6.02668571 0 255 0
60.62320328 16.62295341 -6.00691891 0 255 0
60.72655869 16.61491394 -5.98555565 0 255 0
60.82997131 16.60569382 -5.96256638 0 255 0
60.93336487 16.59534454 -5.93795919 0 255 0
61.03673553 16.58387566 -5.91175175 0 255 0
61.14016342 16.57121277 -5.88393164 0 255 0
61.24343109 16.55742264 -5.85449219 0 255 0
61.34682083 16.54251671 -5.82344198 0 255 0
61.47872925 16.40755653 -5.76430845 0 255 0
61.61063004 16.27273369 -5.70520115 0 255 0
61.74253845 16.13777733 -5.64605665 0 255 0
61.88023376 16.04784966 -5.60372257 0 255 0
62.01792908 15.95792198 -5.56138754 0 255 0
62.14148712 15.91545105 -5.54335976 0 255 0
62.26504135 15.87298393 -5.52532291 0 255 0
62.37432861 15.86769772 -5.54114056 0 255 0
62.48361588 15.86241150 -5.55692768 0 255 0
62.61692810 15.87515068 -5.59426594 0 255 0
62.75024796 15.88788986 -5.63160515 0 255 0
62.88363266 15.90056229 -5.66892910 0 255 0
63.01695251 15.91330147 -5.70625830 0 255 0
63.13856888 15.90840721 -5.68639326 0 255 0
63.26026154 15.90358162 -5.66654158 0 255 0
63.38195801 15.89861488 -5.64666367 0 255 0
63.50357819 15.89371872 -5.62680960 0 255 0
63.61783600 15.89272499 -5.65017033 0 255 0
63.73202133 15.89166641 -5.67353821 0 255 0
63.86973572 15.93902397 -5.73611641 0 255 0
64.00737762 15.98644829 -5.79869747 0 255 0
64.09670258 16.04009247 -5.84087849 0 255 0
64.18129730 16.01157951 -5.87794495 0 255 0
64.26530457 15.98198509 -5.91494703 0 255 0
64.34871674 15.95130157 -5.95188332 0 255 0
64.43148041 15.91921043 -5.99353504 0 255 0
64.51378632 15.88651276 -6.02598429 0 255 0
64.59542084 15.85291195 -6.05614471 0 255 0
64.67653656 15.81826782 -6.08401012 0 255 0
64.75699615 15.78272247 -6.10959768 0 255 0
64.83699799 15.74620914 -6.13289213 0 255 0
64.91634369 15.70865059 -6.15390110 0 255 0
64.99568176 15.67134953 -6.17269993 0 255 0
65.07567596 15.63517857 -6.18933344 0 255 0
65.15611267 15.60034466 -6.20382214 0 255 0
65.23726654 15.56671238 -6.21615887 0 255 0
65.31894684 15.53434849 -6.22634602 0 255 0
65.40120697 15.50318336 -6.23438263 0 255 0
65.48398590 15.47328377 -6.24026918 0 255 0
65.56734467 15.44458485 -6.24400330 0 255 0
65.65128326 15.41722679 -6.24559402 0 255 0
65.69198608 15.40108204 -6.24566841 0 255 0
65.77201080 15.35973549 -6.24305248 0 255 0
65.81127930 15.33443260 -6.24083567 0 255 0
65.88732910 15.27908611 -6.23551416 0 255 0
65.96389771 15.22481441 -6.22902584 0 255 0
66.04112244 15.17176437 -6.22139692 0 255 0
66.11885834 15.11993122 -6.21261787 0 255 0
66.19718170 15.06924629 -6.20268631 0 255 0
66.27602386 15.01977348 -6.19160461 0 255 0
66.35552216 14.97138691 -6.17935514 0 255 0
66.43560791 14.92428398 -6.16597128 0 255 0
66.51620483 14.87839794 -6.15144491 0 255 0
66.59680176 14.83243465 -6.13568401 0 255 0
66.67681122 14.78559113 -6.11863708 0 255 0
66.75629425 14.73765182 -6.10030317 0 255 0
66.83518982 14.68869400 -6.08068705 0 255 0
66.91357422 14.63864517 -6.05977345 0 255 0
66.99128723 14.58763981 -6.03756905 0 255 0
67.06845093 14.53668976 -5.99721527 0 255 0
67.14505768 14.48358154 -5.97226143 0 255 0
67.22107697 14.42938519 -5.94723225 0 255 0
67.29653168 14.37325954 -5.93590403 0 255 0
67.37203979 14.28527260 -5.92260170 0 255 0
67.44769287 14.19729328 -5.90929174 0 255 0
67.52326965 14.10937881 -5.89598322 0 255 0
67.65975952 13.98545742 -5.86042881 0 255 0
67.79625702 13.86153603 -5.82488537 0 255 0
67.93275452 13.73761845 -5.78932142 0 255 0
68.06931305 13.61377048 -5.75378084 0 255 0
68.17445374 13.54449749 -5.72710419 0 255 0
68.27965546 13.47530079 -5.70043945 0 255 0
68.38485718 13.40610218 -5.67377567 0 255 0
68.49005890 13.33690548 -5.64711189 0 255 0
68.59768677 13.28614807 -5.63883209 0 255 0
68.70532227 13.23524952 -5.63055611 0 255 0
68.81324768 13.19992924 -5.64207220 0 255 0
68.92124176 13.16454601 -5.65357590 0 255 0
69.03261566 13.15802383 -5.68561840 0 255 0
69.14392853 13.15142822 -5.71764708 0 255 0
69.25530243 13.14490604 -5.74967957 0 255 0
69.36675262 13.13831615 -5.78170872 0 255 0
69.48564911 13.14237499 -5.82534933 0 255 0
69.60461426 13.14650154 -5.86901283 0 255 0
69.72351074 13.15055847 -5.91266251 0 255 0
69.84254456 13.15476227 -5.95633030 0 255 0
69.97039032 13.17607689 -5.99314404 0 255 0
70.09837341 13.19739628 -6.02995729 0 255 0
70.20780182 13.22734833 -6.05528927 0 255 0
70.31729889 13.25723267 -6.08059883 0 255 0
70.42672729 13.28718281 -6.10594082 0 255 0
70.50936127 13.25148678 -6.12719107 0 255 0
70.59137726 13.21472359 -6.14838839 0 255 0
70.67279053 13.17688942 -6.16952133 0 255 0
70.75357056 13.13812637 -6.18831348 0 255 0
70.83366394 13.09830761 -6.20556116 0 255 0
70.91320801 13.05756950 -6.22147083 0 255 0
70.99205017 13.01576805 -6.23605442 0 255 0
71.07034302 12.97304630 -6.24930048 0 255 0
71.14794159 12.92926311 -6.26120090 0 255 0
71.22492981 12.88448238 -6.27175999 0 255 0
71.30189514 12.83977318 -6.28105021 0 255 0
71.37954712 12.79627609 -6.28914118 0 255 0
71.45779419 12.75391006 -6.29601717 0 255 0
71.53665161 12.71267986 -6.30169868 0 255 0
71.61618805 12.67265606 -6.30618000 0 255 0
71.69632721 12.63376522 -6.30944633 0 255 0
71.77706909 12.59600735 -6.31151867 0 255 0
71.85841370 12.55938816 -6.31237745 0 255 0
71.94043732 12.52397823 -6.31203461 0 255 0
71.98002625 12.50386143 -6.31139612 0 255 0
72.06200409 12.45627022 -6.30838680 0 255 0
72.10437775 12.42881489 -6.30575657 0 255 0
72.18636322 12.36916733 -6.29929686 0 255 0
72.26894379 12.31068993 -6.29111385 0 255 0
72.35213470 12.25337315 -6.28120518 0 255 0
72.43598938 12.19728947 -6.26957941 0 255 0
72.52045441 12.14237022 -6.25622845 0 255 0
72.60551453 12.08861732 -6.24114466 0 255 0
72.69125366 12.03609276 -6.22434044 0 255 0
72.77758789 11.98474026 -6.20581341 0 255 0
72.86453247 11.93454456 -6.18556213 0 255 0
72.95150757 11.88668728 -6.12886286 0 255 0
73.03778076 11.83853245 -6.05846119 0 255 0
73.12352753 11.78460407 -6.06419420 0 255 0
73.20863342 11.73046207 -6.05608082 0 255 0
73.29306793 11.67647934 -6.02719784 0 255 0
73.37687683 11.62144470 -5.99825048 0 255 0
73.46008301 11.56533909 -5.96924114 0 255 0
73.54267120 11.50817871 -5.94016695 0 255 0
73.62457275 11.44987869 -5.91090584 0 255 0
73.70593262 11.39059830 -5.88157463 0 255 0
73.77846527 11.30527782 -5.85063982 0 255 0
73.85105133 11.22003651 -5.81969929 0 255 0
73.99494934 11.09328270 -5.76475668 0 255 0
74.13892365 10.96660328 -5.70980644 0 255 0
74.24225616 10.90310764 -5.68215513 0 255 0
74.34564972 10.83969212 -5.65450859 0 255 0
74.44904327 10.77627754 -5.62684155 0 255 0
74.55236816 10.71278572 -5.59920073 0 255 0
74.71386719 10.64547634 -5.57233429 0 255 0
74.87535095 10.57816696 -5.54545927 0 255 0
75.03682709 10.51086807 -5.51859236 0 255 0
75.19839478 10.44363308 -5.49172020 0 255 0
75.29547119 10.42014790 -5.48719454 0 255 0
75.39260864 10.39674854 -5.48266220 0 255 0
75.48975372 10.37333393 -5.47813988 0 255 0
75.58682251 10.34986210 -5.47360611 0 255 0
75.68913269 10.33964729 -5.47974586 0 255 0
75.79142761 10.32943821 -5.48588800 0 255 0
75.89373779 10.31922436 -5.49201679 0 255 0
75.99598694 10.30893040 -5.49814415 0 255 0
76.09961700 10.31142807 -5.52165747 0 255 0
76.20319366 10.31384373 -5.54517555 0 255 0
76.30677795 10.31625462 -5.56867409 0 255 0
76.41040802 10.31874847 -5.59219646 0 255 0
76.51155090 10.34059620 -5.63562822 0 255 0
76.61275482 10.36250973 -5.67906284 0 255 0
76.71389771 10.38435745 -5.72249508 0 255 0
76.78530884 10.35622406 -5.76285076 0 255 0
76.85603333 10.32659435 -5.80792809 0 255 0
76.92620087 10.29596710 -5.85295391 0 255 0
76.99571991 10.26418400 -5.89790201 0 255 0
77.06469727 10.23140907 -5.94278955 0 255 0
77.13297272 10.19777107 -5.98232746 0 255 0
77.20068359 10.16345596 -6.01611280 0 255 0
77.26777649 10.12820816 -6.04717875 0 255 0
77.33425903 10.09203434 -6.07551384 0 255 0
77.40011597 10.05493450 -6.10112858 0 255 0
77.46595001 10.01798630 -6.12409782 0 255 0
77.53244781 9.98233509 -6.14448881 0 255 0
77.59952545 9.94790459 -6.16227913 0 255 0
77.66718292 9.91469955 -6.17748833 0 255 0
77.73548889 9.88278866 -6.19010878 0 255 0
77.80439758 9.85210705 -6.20014715 0 255 0
77.87393188 9.82271767 -6.20759869 0 255 0
77.94406128 9.79455757 -6.21245861 0 255 0
78.01477051 9.76762295 -6.21473789 0 255 0
78.04876709 9.75177383 -6.21506500 0 255 0
78.11345673 9.71551704 -6.21276855 0 255 0
78.14421844 9.69514084 -6.21101570 0 255 0
78.20289612 9.64942360 -6.20673990 0 255 0
78.26216888 9.60482979 -6.20159864 0 255 0
78.32209778 9.56144714 -6.19559813 0 255 0
78.38262939 9.51918983 -6.18873310 0 255 0
78.44374847 9.47805786 -6.18101311 0 255 0
78.50547028 9.43804646 -6.17241955 0 255 0
78.56784821 9.39925003 -6.16297674 0 255 0
78.63082123 9.36157131 -6.15266800 0 255 0
78.69438171 9.32502651 -6.14150572 0 255 0
78.75794983 9.28853035 -6.12940502 0 255 0
78.82090759 9.25100613 -6.11630106 0 255 0
78.88325500 9.21246052 -6.10220480 0 255 0
78.94499969 9.17289829 -6.08712530 0 255 0
79.00613403 9.13230419 -6.07104254 0 255 0
79.06659698 9.09061623 -6.05395317 0 255 0
79.12652588 9.04797649 -6.03588438 0 255 0
79.18583679 9.00431633 -6.01681376 0 255 0
79.24448395 8.95955753 -5.99674511 0 255 0
79.30252838 8.91377163 -5.97567415 0 255 0
79.31404877 8.76011658 -5.91057205 0 255 0
79.35382843 8.65305996 -5.86146116 0 255 0
79.39360809 8.54599762 -5.81233978 0 255 0
79.43345642 8.43901348 -5.76323271 0 255 0
79.47324371 8.33195496 -5.71411133 0 255 0
79.53281403 8.21866322 -5.66562843 0 255 0
79.59232330 8.10529327 -5.61713123 0 255 0
79.65190125 7.99199581 -5.56864738 0 255 0
79.71147156 7.87870502 -5.52016354 0 255 0
79.76603699 7.80825472 -5.46968651 0 255 0
79.82067108 7.73787498 -5.41921234 0 255 0
79.87524414 7.66742754 -5.36873484 0 255 0
79.92987061 7.59705782 -5.31826162 0 255 0
79.98450470 7.52667665 -5.26778746 0 255 0
80.03907013 7.45623255 -5.21730995 0 255 0
80.09369659 7.38585758 -5.16684532 0 255 0
80.14826202 7.31541204 -5.11634827 0 255 0
80.22106171 7.24098969 -5.08793449 0 255 0
80.29383850 7.16657400 -5.05952072 0 255 0
80.36657715 7.09208155 -5.03109312 0 255 0
80.43936157 7.01766634 -5.00266933 0 255 0
80.52676392 6.94772196 -4.99679661 0 255 0
80.61416626 6.87778330 -4.99090338 0 255 0
80.70164490 6.80791616 -4.98502350 0 255 0
80.78903961 6.73798943 -4.97914124 0 255 0
80.88252258 6.67964220 -4.97468567 0 255 0
80.97607422 6.62137222 -4.97024441 0 255 0
81.06955719 6.56302929 -4.96578932 0 255 0
81.16303253 6.50469017 -4.96133518 0 255 0
81.30369568 6.43434048 -4.94018650 0 255 0
81.44435883 6.36398220 -4.91903591 0 255 0
81.58502197 6.29363251 -4.89787769 0 255 0
81.72567749 6.22327852 -4.87673807 0 255 0
81.83706665 6.18575811 -4.87147522 0 255 0
81.94844055 6.14825821 -4.86621523 0 255 0
82.05982971 6.11073542 -4.86095285 0 255 0
82.17120361 6.07322788 -4.85569048 0 255 0
82.29615784 6.01584244 -4.87664032 0 255 0
82.42111206 5.95845890 -4.89759827 0 255 0
82.56082916 5.88126135 -4.94088507 0 255 0
82.70054626 5.80407000 -4.98418188 0 255 0
82.84024048 5.72688293 -5.02746820 0 255 0
82.97996521 5.64968157 -5.07076454 0 255 0
83.11967468 5.57248926 -5.11405182 0 255 0
83.25939178 5.49529028 -5.15734720 0 255 0
83.39909363 5.41810417 -5.20064497 0 255 0
83.53880310 5.34091473 -5.24393129 0 255 0
83.69384003 5.28086996 -5.27150679 0 255 0
83.84878540 5.22077131 -5.29904842 0 255 0
84.00375366 5.16065502 -5.32661009 0 255 0
84.10060120 5.11956358 -5.35538673 0 255 0
84.19676208 5.07760382 -5.37851334 0 255 0
84.29243469 5.03461599 -5.40155697 0 255 0
84.38746643 4.98987389 -5.43332386 0 255 0
84.48200989 4.94409037 -5.46501732 0 255 0
84.57597351 4.89586830 -5.51784420 0 255 0
84.66938782 4.84653616 -5.57060575 0 255 0
84.76222229 4.79624987 -5.62047434 0 255 0
84.85446167 4.74637842 -5.64580345 0 255 0
84.94612885 4.69552994 -5.66858053 0 255 0
85.03778076 4.64482164 -5.68890095 0 255 0
85.13005066 4.59543276 -5.70682430 0 255 0
85.22286987 4.54728794 -5.72234821 0 255 0
85.31622314 4.50039768 -5.73546219 0 255 0
85.41020966 4.45481920 -5.74618959 0 255 0
85.50466156 4.41042757 -5.75451374 0 255 0
85.59973907 4.36734867 -5.76045227 0 255 0
85.69535828 4.32552099 -5.76397991 0 255 0
85.79158020 4.28500986 -5.76511002 0 255 0
85.83837128 4.26221800 -5.76490784 0 255 0
85.92600250 4.21784925 -5.76208639 0 255 0
85.96678925 4.19618607 -5.75961494 0 255 0
86.04581451 4.14793253 -5.75324106 0 255 0
86.12538910 4.10092306 -5.74472809 0 255 0
86.20558929 4.05520344 -5.73408604 0 255 0
86.28633881 4.01072073 -5.72130585 0 255 0
86.36763763 3.96746802 -5.70638323 0 255 0
86.44948578 3.92545247 -5.68933105 0 255 0
86.53187561 3.88466907 -5.67013884 0 255 0
86.61488342 3.84519982 -5.64881134 0 255 0
86.69844818 3.80695486 -5.62534142 0 255 0
86.78199768 3.76883054 -5.59966469 0 255 0
86.86495972 3.72972584 -5.57172585 0 255 0
86.94734955 3.68963337 -5.54150486 0 255 0
87.02922821 3.64863205 -5.50900459 0 255 0
87.11045837 3.60656929 -5.47423744 0 255 0
87.19119263 3.56359887 -5.43719244 0 255 0
87.27133179 3.51963639 -5.39787340 0 255 0
87.35092163 3.47468543 -5.35628128 0 255 0
87.42991638 3.42874622 -5.31240749 0 255 0
87.50832367 3.38183236 -5.26626062 0 255 0
87.56147003 3.25753427 -5.17041016 0 255 0
87.61460876 3.13323927 -5.07454872 0 255 0
87.66983795 3.04187107 -5.00123024 0 255 0
87.72506714 2.95050097 -4.92788172 0 255 0
87.79373932 2.88014746 -4.88299894 0 255 0
87.86248016 2.80986238 -4.83810043 0 255 0
87.93122101 2.73957944 -4.79322147 0 255 0
87.99996948 2.66928530 -4.74833107 0 255 0
88.14582062 2.55370021 -4.68965244 0 255 0
88.29174042 2.43803596 -4.63096905 0 255 0
88.43772888 2.32245159 -4.57229996 0 255 0
88.58365631 2.20679402 -4.51361799 0 255 0
88.70343781 2.12668562 -4.47039604 0 255 0
88.82329559 2.04665112 -4.42718840 0 255 0
88.94307709 1.96653938 -4.38397551 0 255 0
89.06293488 1.88636184 -4.34076023 0 255 0
89.17509460 1.80536389 -4.31655741 0 255 0
89.28726196 1.72436857 -4.29236460 0 255 0
89.39941406 1.64337611 -4.26816225 0 255 0
89.51157379 1.56237888 -4.24396896 0 255 0
89.62370300 1.49300933 -4.23213768 0 255 0
89.73577881 1.42342257 -4.22031498 0 255 0
89.85652161 1.36055732 -4.22995329 0 255 0
89.97725677 1.29783487 -4.23960924 0 255 0
90.11900330 1.24644709 -4.25624943 0 255 0
90.26082611 1.19499731 -4.27289534 0 255 0
90.37056732 1.12400699 -4.30721474 0 255 0
90.48114014 1.05375719 -4.34159088 0 255 0
90.59256744 0.98485702 -4.36831379 0 255 0
90.70481110 0.91684192 -4.39510202 0 255 0
90.81807709 0.84978950 -4.42195749 0 255 0
90.93215179 0.78362185 -4.44885874 0 255 0
91.04705811 0.71754038 -4.48851871 0 255 0
91.16288757 0.65327954 -4.51291227 0 255 0
91.27945709 0.59016484 -4.53354740 0 255 0
91.39711761 0.52805299 -4.55211020 0 255 0
91.51454926 0.46611434 -4.56853914 0 255 0
91.63124847 0.40333140 -4.58277321 0 255 0
91.74705505 0.33984572 -4.59482908 0 255 0
91.86199188 0.27564937 -4.60468626 0 255 0
91.97602844 0.21060944 -4.61235046 0 255 0
92.08918762 0.14486295 -4.61783552 0 255 0
92.20146179 0.07840922 -4.62113285 0 255 0
92.31285095 0.01110528 -4.62223530 0 255 0
92.42349243 -0.05689797 -4.62114906 0 255 0
92.48068237 -0.08892019 -4.62019920 0 255 0
92.57105255 -0.17707525 -4.61467075 0 255 0
92.60410309 -0.23329738 -4.61162996 0 255 0
92.67413330 -0.34191966 -4.60630941 0 255 0
92.74337006 -0.45147496 -4.60190296 0 255 0
92.81178284 -0.56196463 -4.59842205 0 255 0
92.87925720 -0.67339617 -4.59588480 0 255 0
92.94584656 -0.78582722 -4.59424782 0 255 0
93.01155853 -0.89913458 -4.59353828 0 255 0
93.07638550 -1.01344407 -4.59375048 0 255 0
93.14041138 -1.12868690 -4.59488726 0 255 0
93.20348358 -1.24486804 -4.59694767 0 255 0
93.26656342 -1.36123919 -4.59998035 0 255 0
93.33052063 -1.47670722 -4.60405016 0 255 0
93.39536285 -1.59126592 -4.60915565 0 255 0
93.46115112 -1.70498657 -4.61528349 0 255 0
93.52769470 -1.81808758 -4.62244415 0 255 0
93.59524536 -1.93013811 -4.63064909 0 255 0
93.66355133 -2.04142380 -4.63988400 0 255 0
93.73280334 -2.15187454 -4.65015173 0 255 0
93.80287170 -2.26149321 -4.66144180 0 255 0
93.87388611 -2.37026739 -4.67378521 0 255 0
93.92705536 -2.45724416 -4.65897989 0 255 0
93.98016357 -2.54430318 -4.64418125 0 255 0
94.03333282 -2.63128400 -4.62938595 0 255 0
94.08650970 -2.71840286 -4.61457396 0 255 0
94.13967896 -2.80538082 -4.59977865 0 255 0
94.22294617 -2.93348217 -4.61108732 0 255 0
94.30620575 -3.06158161 -4.62239552 0 255 0
94.38841248 -3.14687610 -4.65494442 0 255 0
94.47068787 -3.23209834 -4.68750572 0 255 0
94.55607605 -3.28314376 -4.70720625 0 255 0
94.64146423 -3.33404732 -4.72691345 0 255 0
94.76567078 -3.37693524 -4.77562141 0 255 0
94.88995361 -3.41974688 -4.82433224 0 255 0
95.01423645 -3.46269894 -4.87304688 0 255 0
95.13851929 -3.50551486 -4.92177010 0 255 0
95.32215118 -3.55705380 -4.96074867 0 255 0
95.50578308 -3.60858560 -4.99974060 0 255 0
95.60946655 -3.63792706 -5.01815653 0 255 0
95.71308136 -3.66719627 -5.03658772 0 255 0
95.81669617 -3.69660950 -5.05501175 0 255 0
95.92039490 -3.72594714 -5.07342672 0 255 0
96.04669189 -3.73969507 -5.08233261 0 255 0
96.17298126 -3.75344729 -5.09122515 0 255 0
96.29936218 -3.76726365 -5.10012627 0 255 0
96.42565918 -3.78101444 -5.10903025 0 255 0
96.55202484 -3.79469085 -5.11793900 0 255 0
96.67832947 -3.80843997 -5.12685204 0 255 0
96.80455017 -3.82226682 -5.13574314 0 255 0
96.93099976 -3.83601737 -5.14464760 0 255 0
97.04275513 -3.86092687 -5.17360401 0 255 0
97.22486877 -3.87086320 -5.18499947 0 255 0
97.40698242 -3.88079834 -5.19641352 0 255 0
97.55583954 -3.86570024 -5.16514444 0 255 0
97.70469666 -3.85060000 -5.13387585 0 255 0
97.85361481 -3.83542371 -5.10261011 0 255 0
98.00254822 -3.82039571 -5.07133579 0 255 0
98.15653992 -3.78662825 -5.02603769 0 255 0
98.31066895 -3.75285649 -4.98072767 0 255 0
98.46473694 -3.71916413 -4.93542433 0 255 0
98.61880493 -3.68546414 -4.89012241 0 255 0
98.73460388 -3.64208078 -4.82338333 0 255 0
98.85047913 -3.59876251 -4.75665283 0 255 0
98.93569946 -3.56415439 -4.71469402 0 255 0
99.02098846 -3.52947783 -4.67275000 0 255 0
99.10614014 -3.49479961 -4.63080692 0 255 0
99.19144440 -3.46012473 -4.58885193 0 255 0
99.27667236 -3.42552042 -4.54689503 0 255 0
99.36195374 -3.39083982 -4.50494099 0 255 0
99.44718933 -3.35623574 -4.46299171 0 255 0
99.53248596 -3.32155275 -4.42102766 0 255 0
99.61777496 -3.28687477 -4.37909412 0 255 0
99.70292664 -3.25220203 -4.33713961 0 255 0
99.78822327 -3.21752167 -4.29519510 0 255 0
99.87344360 -3.18291736 -4.25323582 0 255 0
99.95874023 -3.14823890 -4.21129179 0 255 0
100.04397583 -3.11363459 -4.16933441 0 255 0
100.12926483 -3.07895231 -4.12738991 0 255 0
100.21449280 -3.04434991 -4.08543205 0 255 0
100.31064606 -2.99538016 -4.02018452 0 255 0
100.40680695 -2.94641685 -3.95495701 0 255 0
100.50296021 -2.89744711 -3.88971186 0 255 0
100.59905243 -2.84855175 -3.82446003 0 255 0
100.66596985 -2.80111289 -3.76106358 0 255 0
100.73288727 -2.75366449 -3.69765759 0 255 0
100.79981232 -2.70635867 -3.63424397 0 255 0
100.86672974 -2.65891743 -3.57082605 0 255 0
100.93365479 -2.61147475 -3.50742865 0 255 0
101.00050354 -2.56410289 -3.44402981 0 255 0
101.06742096 -2.51665807 -3.38062286 0 255 0
101.13426208 -2.46928787 -3.31722164 0 255 0
101.24569702 -2.38962126 -3.20262241 0 255 0
101.35710144 -2.30980992 -3.08804035 0 255 0
101.46846008 -2.23007512 -2.97346520 0 255 0
101.57979584 -2.15033984 -2.85886908 0 255 0
101.69121552 -2.07052851 -2.74428678 0 255 0
101.80264282 -1.99086165 -2.62968874 0 255 0
101.91397858 -1.91112494 -2.51510262 0 255 0
102.02532196 -1.83139205 -2.40052748 0 255 0
102.08158875 -1.76996279 -2.33174229 0 255 0
102.13777161 -1.70860815 -2.26295376 0 255 0
102.19410706 -1.64725494 -2.19416380 0 255 0
102.25030518 -1.58590198 -2.12537479 0 255 0
102.30656433 -1.52447677 -2.05658960 0 255 0
102.36282349 -1.46305346 -1.98781347 0 255 0
102.41909027 -1.40176153 -1.91902208 0 255 0
102.47534943 -1.34034181 -1.85023546 0 255 0
102.53784180 -1.23688650 -1.76601291 0 255 0
102.60041809 -1.13349771 -1.68178606 0 255 0
102.66297913 -1.03010535 -1.59756088 0 255 0
102.72548676 -0.92665386 -1.51333857 0 255 0
102.76994324 -0.81414318 -1.44031668 0 255 0
102.81433105 -0.70157117 -1.36728597 0 255 0
102.85887146 -0.58899587 -1.29427624 0 255 0
102.90332794 -0.47648707 -1.22125363 0 255 0
102.92876434 -0.35647738 -1.15983415 0 255 0
102.95420837 -0.23647836 -1.09839272 0 255 0
102.95426941 -0.10810301 -1.05236125 0 255 0
102.95426941 0.02019788 -1.00632596 0 255 0
102.95433044 0.14857513 -0.96029490 0 255 0
102.95433044 0.27687445 -0.91424936 0 255 0
102.91853333 0.41098142 -0.88999385 0 255 0
102.88272095 0.54509640 -0.86572737 0 255 0
102.84690857 0.67921096 -0.84147328 0 255 0
102.81109619 0.81332397 -0.81720787 0 255 0
102.77774048 0.92015511 -0.81843668 0 255 0
102.74430847 1.02705669 -0.81966895 0 255 0
102.71093750 1.13388777 -0.82089812 0 255 0
102.67750549 1.24078560 -0.82213038 0 255 0
102.64414978 1.34762263 -0.82334954 0 255 0
102.61077881 1.45444822 -0.82457775 0 255 0
102.57734680 1.56135011 -0.82580060 0 255 0
102.54398346 1.66818500 -0.82702917 0 255 0
102.49235535 1.80691147 -0.83464080 0 255 0
102.44075012 1.94549942 -0.84222525 0 255 0
102.38912964 2.08422756 -0.84983748 0 255 0
102.33752441 2.22295237 -0.85743862 0 255 0
102.27808380 2.34980726 -0.85495907 0 255 0
102.21864319 2.47680378 -0.85246724 0 255 0
102.15913391 2.60372114 -0.84999985 0 255 0
102.09976196 2.73065686 -0.84750468 0 255 0
102.04533386 2.83394241 -0.84716517 0 255 0
101.99096680 2.93717146 -0.84680349 0 255 0
101.93652344 3.04046130 -0.84645456 0 255 0
101.88215637 3.14368844 -0.84609288 0 255 0
101.82771301 3.24698043 -0.84573442 0 255 0
101.77336121 3.35020399 -0.84537202 0 255 0
101.71898651 3.45356965 -0.84503728 0 255 0
101.66462708 3.55679321 -0.84467441 0 255 0
101.56102753 3.71843410 -0.86121458 0 255 0
101.45743561 3.88007331 -0.87775332 0 255 0
101.35398102 4.04171610 -0.89429194 0 255 0
101.25038910 4.20335388 -0.91082102 0 255 0
101.13746643 4.36131763 -0.93581456 0 255 0
101.02467346 4.51927996 -0.96080738 0 255 0
100.91175842 4.67723799 -0.98580068 0 255 0
100.79882813 4.83519602 -1.01080346 0 255 0
100.70158386 4.96014071 -1.03933287 0 255 0
100.60418701 5.08508158 -1.06786251 0 255 0
100.50686646 5.21009493 -1.09639525 0 255 0
100.40961456 5.33503866 -1.12491465 0 255 0
100.33548737 5.43423367 -1.16822767 0 255 0
100.26144409 5.53350496 -1.21154404 0 255 0
100.17791748 5.60950089 -1.26655674 0 255 0
100.09432983 5.68542862 -1.32155633 0 255 0
100.01024628 5.74961376 -1.40596342 0 255 0
99.92614746 5.81379986 -1.49038076 0 255 0
99.83728027 5.87307072 -1.61414433 0 255 0
99.74839783 5.93247366 -1.73791385 0 255 0
99.69741821 5.95821953 -1.82372665 0 255 0
99.64644623 5.98396730 -1.90951800 0 255 0
99.59539032 6.00977659 -1.99531412 0 255 0
99.54441071 6.03552103 -2.08111501 0 255 0
99.47552490 6.09983110 -2.16931581 0 255 0
99.40745544 6.16502237 -2.25757027 0 255 0
99.34039307 6.23143816 -2.34080029 0 255 0
99.27421570 6.29895067 -2.41857672 0 255 0
99.20876312 6.36764431 -2.49198771 0 255 0
99.14439392 6.43746042 -2.56099939 0 255 0
99.08090210 6.50846148 -2.62562346 0 255 0
99.01822662 6.58057165 -2.68586969 0 255 0
98.95654297 6.65387106 -2.74171877 0 255 0
98.89575195 6.72821379 -2.79318380 0 255 0
98.83488464 6.80285788 -2.84020996 0 255 0
98.77319336 6.87698460 -2.88274384 0 255 0
98.71054077 6.95044708 -2.92077875 0 255 0
98.64699554 7.02332115 -2.95431948 0 255 0
98.58248901 7.09568024 -2.98337936 0 255 0
98.51716614 7.16737747 -3.00793886 0 255 0
98.45088959 7.23855495 -3.02799797 0 255 0
98.38371277 7.30914354 -3.04357243 0 255 0
98.31571960 7.37907696 -3.05465841 0 255 0
98.28366089 7.41612911 -3.05920911 0 255 0
98.21414185 7.48859930 -3.06375813 0 255 0
98.17671204 7.52393055 -3.06548405 0 255 0
98.10575104 7.59860277 -3.06868577 0 255 0
98.03385162 7.67243624 -3.07085419 0 255 0
97.96113586 7.74543524 -3.07197952 0 255 0
97.88754272 7.81767273 -3.07206583 0 255 0
97.81291199 7.88913727 -3.07112217 0 255 0
97.73747253 7.95976734 -3.06913614 0 255 0
97.66107941 8.02955818 -3.06610656 0 255 0
97.58380127 8.09858608 -3.06204653 0 255 0
97.50564575 8.16684532 -3.05694866 0 255 0
97.42747498 8.23515701 -3.05087113 0 255 0
97.35020447 8.30433559 -3.04384565 0 255 0
97.27387238 8.37445164 -3.03589630 0 255 0
97.19834900 8.44550228 -3.02702284 0 255 0
97.12384796 8.51756763 -3.01721740 0 255 0
97.05016327 8.59042549 -3.00647140 0 255 0
96.97741699 8.66422272 -2.99480009 0 255 0
96.90556335 8.73902988 -2.98218966 0 255 0
96.83458710 8.81470203 -2.96866035 0 255 0
96.76455688 8.89131260 -2.95418692 0 255 0
96.71575928 8.97081661 -2.89740109 0 255 0
96.64672852 9.05012894 -2.82429743 0 255 0
96.57763672 9.12950039 -2.75122690 0 255 0
96.50854492 9.20873547 -2.67813039 0 255 0
96.43945313 9.28811264 -2.60504985 0 255 0
96.37042236 9.36742210 -2.53195620 0 255 0
96.30133057 9.44680214 -2.45887661 0 255 0
96.23217010 9.52610016 -2.38579249 0 255 0
96.16314697 9.60541344 -2.31268930 0 255 0
96.09901428 9.68087387 -2.25934958 0 255 0
96.03488159 9.75633717 -2.20597935 0 255 0
95.96257782 9.83850861 -2.17377949 0 255 0
95.89021301 9.92060661 -2.14156580 0 255 0
95.77705383 10.01204681 -2.12979841 0 255 0
95.66383362 10.10355663 -2.11803293 0 255 0
95.55068970 10.19499969 -2.10626411 0 255 0
95.43753815 10.28644657 -2.09449577 0 255 0
95.32888794 10.36703205 -2.09514284 0 255 0
95.22030640 10.44769287 -2.09580374 0 255 0
95.11165619 10.52827644 -2.09645939 0 255 0
95.00301361 10.60886383 -2.09711742 0 255 0
94.89440918 10.68941021 -2.09777164 0 255 0
94.78582001 10.77006721 -2.09843230 0 255 0
94.67716980 10.85065174 -2.09907818 0 255 0
94.56852722 10.93123245 -2.09973550 0 255 0
94.43084717 11.05434513 -2.10002327 0 255 0
94.29309082 11.17738533 -2.10030699 0 255 0
94.15539551 11.30050659 -2.10059476 0 255 0
94.01770782 11.42362690 -2.10087323 0 255 0
93.89479828 11.53738976 -2.10144544 0 255 0
93.77194977 11.65123272 -2.10200143 0 255 0
93.64901733 11.76500416 -2.10256314 0 255 0
93.52610016 11.87877560 -2.10311556 0 255 0
93.43078613 11.96173763 -2.12389374 0 255 0
93.33553314 12.04477692 -2.14467573 0 255 0
93.24021912 12.12774944 -2.16545558 0 255 0
93.14490509 12.21070957 -2.18622398 0 255 0
92.99945068 12.31683731 -2.27207375 0 255 0
92.85394287 12.42287731 -2.35793924 0 255 0
92.71972656 12.51678085 -2.44672441 0 255 0
92.58551788 12.61068821 -2.53550959 0 255 0
92.45073700 12.66371346 -2.59984159 0 255 0
92.31594849 12.71673489 -2.66415334 0 255 0
92.18123627 12.76983261 -2.72847843 0 255 0
92.04644775 12.82286072 -2.79279995 0 255 0
91.96224976 12.83031082 -2.84642363 0 255 0
91.87812805 12.83782959 -2.90005159 0 255 0
91.79399109 12.84535980 -2.95368958 0 255 0
91.70985413 12.85288239 -3.00731683 0 255 0
91.58885193 12.86303520 -3.15473747 0 255 0
91.54440308 12.86318493 -3.24991369 0 255 0
91.49995422 12.86333179 -3.34506989 0 255 0
91.45555878 12.86356163 -3.44023132 0 255 0
91.41110992 12.86370564 -3.53539658 0 255 0
91.37317657 12.85216904 -3.63068819 0 255 0
91.33525848 12.84061241 -3.72598743 0 255 0
91.29732513 12.82907391 -3.82126808 0 255 0
91.25933838 12.81745338 -3.91657495 0 255 0
91.22142029 12.80590153 -4.01185513 0 255 0
91.18348694 12.79436207 -4.10714531 0 255 0
91.14555359 12.78282452 -4.20244551 0 255 0
91.10763550 12.77127171 -4.29773617 0 255 0
91.06253815 12.75296688 -4.38817215 0 255 0
90.98249817 12.77491951 -4.48000336 0 255 0
90.90292358 12.79830170 -4.56730175 0 255 0
90.82380676 12.82311916 -4.65003586 0 255 0
90.74522400 12.84943676 -4.72823095 0 255 0
90.66703033 12.87712383 -4.80186939 0 255 0
90.58937836 12.90630722 -4.87096786 0 255 0
90.51218414 12.93692589 -4.93551302 0 255 0
90.43545532 12.96897697 -4.99551487 0 255 0
90.35918427 13.00245857 -5.05096436 0 255 0
90.28338623 13.03736782 -5.10186911 0 255 0
90.20755005 13.07254410 -5.14816284 0 255 0
90.13133240 13.10695267 -5.18976021 0 255 0
90.05459595 13.14043999 -5.22667503 0 255 0
89.97732544 13.17301273 -5.25888968 0 255 0
89.89961243 13.20474625 -5.28640318 0 255 0
89.82144165 13.23564053 -5.30924940 0 255 0
89.74281311 13.26568317 -5.32738686 0 255 0
89.66366577 13.29482651 -5.34084129 0 255 0
89.58406067 13.32311821 -5.34960842 0 255 0
89.54528809 13.33989620 -5.35299826 0 255 0
89.46578979 13.37249947 -5.35506582 0 255 0
89.42500305 13.38819027 -5.35481787 0 255 0
89.34563446 13.42492294 -5.35340261 0 255 0
89.26574707 13.46062946 -5.34943104 0 255 0
89.18537140 13.49528408 -5.34289455 0 255 0
89.10454559 13.52899647 -5.33378506 0 255 0
89.02320862 13.56166649 -5.32213116 0 255 0
88.94142151 13.59337711 -5.30792522 0 255 0
88.85913849 13.62405300 -5.29114151 0 255 0
88.77641296 13.65376472 -5.27180815 0 255 0
88.69324493 13.68251896 -5.24991226 0 255 0
88.60999298 13.71133804 -5.22552633 0 255 0
88.52721405 13.74147224 -5.19871426 0 255 0
88.44497681 13.77299690 -5.16949892 0 255 0
88.36315918 13.80575085 -5.13786316 0 255 0
88.28181458 13.83982277 -5.10380125 0 255 0
88.20101929 13.87528324 -5.06733513 0 255 0
88.12062836 13.91198254 -5.02844048 0 255 0
88.04071808 13.94998932 -4.98712826 0 255 0
87.96128845 13.98931408 -4.94340038 0 255 0
87.88232422 14.02994633 -4.89725542 0 255 0
87.83166504 14.09857750 -4.84469986 0 255 0
87.78095245 14.16713715 -4.79213142 0 255 0
87.73030090 14.23576832 -4.73956442 0 255 0
87.63761902 14.33901787 -4.66776800 0 255 0
87.54493713 14.44226456 -4.59595966 0 255 0
87.46113586 14.51390362 -4.55064821 0 255 0
87.37740326 14.58563137 -4.50535154 0 255 0
87.27292633 14.66489315 -4.47495461 0 255 0
87.16844177 14.74415684 -4.44455814 0 255 0
87.06396484 14.82343102 -4.41415262 0 255 0
86.95948029 14.90270329 -4.38376570 0 255 0
86.88780212 14.97148037 -4.34733486 0 255 0
86.81611633 15.04025745 -4.31091309 0 255 0
86.74449921 15.10910797 -4.27449608 0 255 0
86.67282104 15.17788601 -4.23807478 0 255 0
86.60113525 15.24665928 -4.20165348 0 255 0
86.52945709 15.31543446 -4.16523218 0 255 0
86.45783997 15.38428688 -4.12879515 0 255 0
86.38615417 15.45305920 -4.09238434 0 255 0
86.29913330 15.52442646 -4.07111359 0 255 0
86.21209717 15.59579372 -4.04985332 0 255 0
86.12506866 15.66716099 -4.02858400 0 255 0
86.03804016 15.73851871 -4.00730276 0 255 0
85.93264771 15.79665852 -4.00900841 0 255 0
85.82723999 15.85479736 -4.01071358 0 255 0
85.72183228 15.91293907 -4.01242018 0 255 0
85.61643982 15.97107887 -4.01411533 0 255 0
85.51084900 16.04141426 -4.01439333 0 255 0
85.40518951 16.11166382 -4.01468754 0 255 0
85.29960632 16.18199921 -4.01497555 0 255 0
85.19394684 16.25225639 -4.01525927 0 255 0
85.01643372 16.34045792 -4.00237226 0 255 0
84.83892822 16.42865181 -3.98947430 0 255 0
84.66136169 16.51676750 -3.97659302 0 255 0
84.48384857 16.60496521 -3.96369457 0 255 0
84.36906433 16.63286781 -3.97107220 0 255 0
84.25427246 16.66077423 -3.97846889 0 255 0
84.15277100 16.68803596 -4.00490236 0 255 0
84.05126190 16.71529579 -4.03133583 0 255 0
83.96549225 16.73531532 -4.08506441 0 255 0
83.87969971 16.75534630 -4.13877535 0 255 0
83.80084229 16.75894547 -4.20942783 0 255 0
83.72190857 16.76248169 -4.28006744 0 255 0
83.62371063 16.75742722 -4.41407394 0 255 0
83.52545929 16.75227737 -4.54808569 0 255 0
83.42726135 16.74721527 -4.68209219 0 255 0
83.32907104 16.74215698 -4.81611776 0 255 0
83.25511932 16.74057579 -4.89768362 0 255 0
83.18108368 16.73893166 -4.97926664 0 255 0
83.08959961 16.76082230 -5.06230688 0 255 0
82.99855042 16.78392601 -5.14541864 0 255 0
82.90792847 16.80664444 -5.25297260 0 255 0
82.81767273 16.83209038 -5.33468199 0 255 0
82.72790527 16.85909081 -5.41164398 0 255 0
82.63856506 16.88756180 -5.48384380 0 255 0
82.54959106 16.91743469 -5.55127048 0 255 0
82.46104431 16.94878578 -5.61393404 0 255 0
82.37298584 16.98168373 -5.67184067 0 255 0
82.28529358 17.01598930 -5.72498274 0 255 0
82.19763947 17.05063057 -5.77329588 0 255 0
82.10956573 17.08441734 -5.81669760 0 255 0
82.02105713 17.11734200 -5.85520124 0 255 0
81.93207550 17.14932632 -5.88879013 0 255 0
81.84272766 17.18053055 -5.91747236 0 255 0
81.75289154 17.21080208 -5.94125271 0 255 0
81.66264343 17.24020576 -5.96012211 0 255 0
81.57196045 17.26875305 -5.97408104 0 255 0
81.48086548 17.29644394 -5.98314047 0 255 0
81.43627167 17.31299019 -5.98662663 0 255 0
81.34920502 17.34465790 -5.98864555 0 255 0
81.30680084 17.35982323 -5.98786211 0 255 0
81.22384644 17.39544678 -5.98486280 0 255 0
81.14039612 17.43006325 -5.97828674 0 255 0
81.05661774 17.46381760 -5.96814299 0 255 0
80.97235870 17.49655724 -5.95443249 0 255 0
80.88767242 17.52836609 -5.93715096 0 255 0
80.80252075 17.55916214 -5.91628361 0 255 0
80.71701050 17.58909988 -5.89185619 0 255 0
80.63102722 17.61803246 -5.86386490 0 255 0
80.54463196 17.64602089 -5.83229065 0 255 0
80.45819855 17.67421532 -5.79721260 0 255 0
80.37221527 17.70380211 -5.75871134 0 255 0
80.28667450 17.73479080 -5.71678638 0 255 0
80.20155334 17.76718521 -5.67144823 0 255 0
80.11682129 17.80089760 -5.62267256 0 255 0
80.03257751 17.83609009 -5.57046747 0 255 0
79.94869995 17.87260628 -5.51484537 0 255 0
79.86527252 17.91052437 -5.45578957 0 255 0
79.78227997 17.94984818 -5.39330149 0 255 0
79.69971466 17.99057388 -5.32739925 0 255 0
79.65708923 18.06385803 -5.24101639 0 255 0
79.59768677 18.13575172 -5.15338421 0 255 0
79.53836060 18.20771027 -5.06575298 0 255 0
79.47895813 18.27960205 -4.97812939 0 255 0
79.41955566 18.35149765 -4.89047623 0 255 0
79.35770416 18.41346741 -4.81546307 0 255 0
79.29584503 18.47544289 -4.74045324 0 255 0
79.23398590 18.53742027 -4.66545010 0 255 0
79.17212677 18.59939384 -4.59043884 0 255 0
79.05348206 18.68061066 -4.49056816 0 255 0
78.93475342 18.76176071 -4.39069510 0 255 0
78.83345795 18.82527733 -4.33458471 0 255 0
78.73211670 18.88870621 -4.27848101 0 255 0
78.63825989 18.92681694 -4.26527691 0 255 0
78.54441833 18.96492767 -4.25206470 0 255 0
78.37495422 19.00118446 -4.26420212 0 255 0
78.20541382 19.03736877 -4.27633572 0 255 0
78.03594971 19.07362747 -4.28847313 0 255 0
77.86648560 19.10988426 -4.30062056 0 255 0
77.67790222 19.11322594 -4.34681225 0 255 0
77.56770325 19.11223030 -4.40252876 0 255 0
77.45757294 19.11131859 -4.45824909 0 255 0
77.32588959 19.10629845 -4.55935431 0 255 0
77.19419861 19.10128212 -4.66046047 0 255 0
77.11532593 19.09858131 -4.73506689 0 255 0
77.03639984 19.09580421 -4.80968857 0 255 0
76.95745087 19.09304047 -4.88429022 0 255 0
76.87858582 19.09034348 -4.95889664 0 255 0
76.78603363 19.11076546 -5.01755095 0 255 0
76.69387054 19.13260269 -5.07335424 0 255 0
76.60211182 19.15584183 -5.12630415 0 255 0
76.51068115 19.18041801 -5.17638779 0 255 0
76.41966248 19.20639610 -5.22363091 0 255 0
76.32895660 19.23371124 -5.26801729 0 255 0
76.23866272 19.26242828 -5.30954170 0 255 0
76.14868927 19.29247856 -5.34821892 0 255 0
76.05912018 19.32393646 -5.38403416 0 255 0
75.96999359 19.35676193 -5.41699600 0 255 0
75.88067627 19.38977432 -5.44703293 0 255 0
75.79111481 19.42179871 -5.47407579 0 255 0
75.70126343 19.45275879 -5.49810171 0 255 0
75.61087799 19.48270988 -5.51913118 0 255 0
75.52019501 19.51174545 -5.53716087 0 255 0
75.42913818 19.53964043 -5.55217981 0 255 0
75.33768463 19.56667519 -5.56421041 0 255 0
75.24587250 19.59257889 -5.57322884 0 255 0
75.15367889 19.61748314 -5.57924318 0 255 0
75.10842133 19.63265991 -5.58168840 0 255 0
75.01986694 19.66013908 -5.58345413 0 255 0
74.97650146 19.67255020 -5.58202171 0 255 0
74.89152527 19.70264816 -5.57723808 0 255 0
74.80609131 19.73189735 -5.56793594 0 255 0
74.72042084 19.76023293 -5.55411196 0 255 0
74.63436890 19.78765106 -5.53575611 0 255 0
74.54779816 19.81414223 -5.51287699 0 255 0
74.46099091 19.83971977 -5.48546600 0 255 0
74.37373352 19.86445045 -5.45354605 0 255 0
74.28616333 19.88819122 -5.41707993 0 255 0
74.19821167 19.91101837 -5.37609100 0 255 0
74.11018372 19.93413925 -5.33066177 0 255 0
74.02259064 19.95870781 -5.28082943 0 255 0
73.93536377 19.98479080 -5.22663975 0 255 0
73.84843445 20.01231956 -5.16806793 0 255 0
73.76193237 20.04129601 -5.10512352 0 255 0
73.67579651 20.07178497 -5.03779078 0 255 0
73.59003448 20.10365486 -4.96608067 0 255 0
73.50469971 20.13711548 -4.88998747 0 255 0
73.41958618 20.17193604 -4.80951738 0 255 0
73.33491516 20.20835114 -4.72468328 0 255 0
73.24288940 20.30768967 -4.61583519 0 255 0
73.15080261 20.40709686 -4.50700188 0 255 0
73.05863953 20.50642776 -4.39814377 0 255 0
72.97345734 20.57176590 -4.32516479 0 255 0
72.88819885 20.63703156 -4.25218296 0 255 0
72.80294800 20.70243645 -4.17919827 0 255 0
72.71769714 20.76770401 -4.10621595 0 255 0
72.61330414 20.83414268 -4.01325130 0 255 0
72.50884247 20.90050697 -3.92028236 0 255 0
72.40438080 20.96701622 -3.82730055 0 255 0
72.29998779 21.03345490 -3.73433590 0 255 0
72.20265961 21.07672310 -3.67638206 0 255 0
72.10533142 21.12013245 -3.61844730 0 255 0
72.00801086 21.16340256 -3.56049347 0 255 0
71.91061401 21.20673752 -3.50254297 0 255 0
71.79362488 21.24466324 -3.46133232 0 255 0
71.67655945 21.28252220 -3.42011738 0 255 0
71.55942535 21.32044601 -3.37890673 0 255 0
71.44235992 21.35830116 -3.33770227 0 255 0
71.31975555 21.39753914 -3.33250284 0 255 0
71.19706726 21.43684387 -3.32729721 0 255 0
71.07736969 21.46565437 -3.34408903 0 255 0
70.95760345 21.49453354 -3.36088419 0 255 0
70.83908081 21.50573730 -3.40142488 0 255 0
70.72048187 21.51700401 -3.44195938 0 255 0
70.60353851 21.51426315 -3.50701666 0 255 0
70.48652649 21.51144981 -3.57206059 0 255 0
70.37310791 21.50682640 -3.66432285 0 255 0
70.25961304 21.50212860 -3.75659180 0 255 0
70.13819122 21.47632599 -3.86806488 0 255 0
70.01668549 21.45059586 -3.97952271 0 255 0
69.89532471 21.42486572 -4.09097958 0 255 0
69.77389526 21.39906883 -4.20243311 0 255 0
69.68785858 21.40629387 -4.27510309 0 255 0
69.60204315 21.41499138 -4.34417248 0 255 0
69.51653290 21.42509270 -4.40962029 0 255 0
69.43115997 21.43673515 -4.47147083 0 255 0
69.34601593 21.44969940 -4.52970409 0 255 0
69.26116943 21.46421432 -4.58432102 0 255 0
69.17660522 21.48027039 -4.63534355 0 255 0
69.09206390 21.49758148 -4.68273401 0 255 0
69.00788879 21.51650810 -4.72652245 0 255 0
68.92385101 21.53682899 -4.76669598 0 255 0
68.83988953 21.55740929 -4.80319023 0 255 0
68.75561523 21.57697296 -4.83592749 0 255 0
68.67118073 21.59551430 -4.86488676 0 255 0
68.58650970 21.61310387 -4.89009237 0 255 0
68.50167847 21.62967300 -4.91153145 0 255 0
68.41645813 21.64529228 -4.92920876 0 255 0
68.33115387 21.65981293 -4.94312286 0 255 0
68.24554443 21.67345428 -4.95326853 0 255 0
68.15969086 21.68600464 -4.95966339 0 255 0
68.11731720 21.69514275 -4.96210575 0 255 0
68.03369141 21.71040154 -4.96310997 0 255 0
67.99250793 21.71662331 -4.96139622 0 255 0
67.91117859 21.73471069 -4.95619297 0 255 0
67.82960510 21.75173569 -4.94667196 0 255 0
67.74765778 21.76783371 -4.93283701 0 255 0
67.66561127 21.78301239 -4.91469049 0 255 0
67.58340454 21.79720116 -4.89223766 0 255 0
67.50081635 21.81045914 -4.86545944 0 255 0
67.41813660 21.82266235 -4.83437538 0 255 0
67.33508301 21.83393478 -4.79897594 0 255 0
67.25192261 21.84428787 -4.75927496 0 255 0
67.16869354 21.85492706 -4.71533346 0 255 0
67.08575439 21.86699867 -4.66722965 0 255 0
67.00296021 21.88063240 -4.61496973 0 255 0
66.92040253 21.89563179 -4.55854321 0 255 0
66.83812714 21.91219902 -4.49795198 0 255 0
66.75599670 21.93033028 -4.43320465 0 255 0
66.67410278 21.94982529 -4.36430168 0 255 0
66.59249115 21.97088623 -4.29123306 0 255 0
66.51103973 21.99337387 -4.21401167 0 255 0
66.42980194 22.01736259 -4.13262129 0 255 0
66.33930969 22.09038734 -4.01169968 0 255 0
66.24881744 22.16326332 -3.89076090 0 255 0
66.15831757 22.23628807 -3.76983929 0 255 0
66.06775665 22.30923271 -3.64891338 0 255 0
65.97176361 22.36700630 -3.53734016 0 255 0
65.87577057 22.42477608 -3.42575741 0 255 0
65.77970123 22.48261261 -3.31417799 0 255 0
65.68377686 22.54045677 -3.20259809 0 255 0
65.62794495 22.57925987 -3.11669874 0 255 0
65.57225037 22.61806679 -3.03079939 0 255 0
65.51641846 22.65687180 -2.94489050 0 255 0
65.46065521 22.69574738 -2.85899544 0 255 0
65.40481567 22.73455238 -2.77308726 0 255 0
65.34912872 22.77335930 -2.68719745 0 255 0
65.29328918 22.81216240 -2.60129833 0 255 0
65.23752594 22.85103989 -2.51539254 0 255 0
65.16600037 22.90349770 -2.44402075 0 255 0
65.09448242 22.95582581 -2.37261176 0 255 0
65.00338745 22.98481178 -2.30411625 0 255 0
64.91236877 23.01373482 -2.23560762 0 255 0
64.80854797 23.05130577 -2.20162153 0 255 0
64.70472717 23.08887100 -2.16761613 0 255 0
64.58566284 23.12642860 -2.16100359 0 255 0
64.46652985 23.16390610 -2.15437818 0 255 0
64.34739685 23.20138741 -2.14775205 0 255 0
64.22825623 23.23900414 -2.14114380 0 255 0
64.03964996 23.26426125 -2.14049482 0 255 0
63.85112000 23.28959084 -2.13984919 0 255 0
63.66258240 23.31492043 -2.13921428 0 255 0
63.47397614 23.34017754 -2.13856554 0 255 0
63.35480881 23.34319305 -2.12675905 0 255 0
63.23570633 23.34628296 -2.11497760 0 255 0
63.11653519 23.34929085 -2.10319042 0 255 0
62.99743271 23.35238266 -2.09138894 0 255 0
62.87332535 23.34672928 -2.08830643 0 255 0
62.74928284 23.34114647 -2.08521676 0 255 0
62.61689758 23.33032608 -2.09544802 0 255 0
62.48443604 23.31958389 -2.10567355 0 255 0
62.34284210 23.28910446 -2.13758826 0 255 0
62.20124435 23.25862694 -2.16949272 0 255 0
62.05628967 23.20900345 -2.22773600 0 255 0
61.91146851 23.15938950 -2.28598976 0 255 0
61.76149750 23.10560799 -2.37539768 0 255 0
61.61159134 23.05190468 -2.46479940 0 255 0
61.53431702 23.02269363 -2.52448702 0 255 0
61.45697784 22.99355316 -2.58416796 0 255 0
61.37969589 22.96447754 -2.64385247 0 255 0
61.30234909 22.93533325 -2.70353341 0 255 0
61.22718048 22.90131950 -2.78268814 0 255 0
61.15200806 22.86744308 -2.86185908 0 255 0
61.07683182 22.83342743 -2.94101524 0 255 0
61.00166321 22.79941559 -3.02016973 0 255 0
60.93053818 22.76154327 -3.11849689 0 255 0
60.85948563 22.72360611 -3.21682119 0 255 0
60.78842926 22.68567467 -3.31514549 0 255 0
60.71730042 22.64780426 -3.41347361 0 255 0
60.65565491 22.60670280 -3.51660013 0 255 0
60.59400940 22.56560707 -3.61972761 0 255 0
60.53228760 22.52457237 -3.72285795 0 255 0
60.47063828 22.48347282 -3.82598543 0 255 0
60.39117050 22.47490120 -3.90694904 0 255 0
60.31163788 22.46767426 -3.98380613 0 255 0
60.23197174 22.46199226 -4.05660868 0 255 0
60.15231323 22.45786667 -4.12531519 0 255 0
60.07259369 22.45522881 -4.18994045 0 255 0
59.99281693 22.45406532 -4.25047827 0 255 0
59.91304016 22.45446587 -4.30693960 0 255 0
59.83307648 22.45619774 -4.35930443 0 255 0
59.75310516 22.45962906 -4.40760088 0 255 0
59.67314911 22.46447372 -4.45180321 0 255 0
59.59311676 22.46959686 -4.49184465 0 255 0
59.51320267 22.47373962 -4.52766228 0 255 0
59.43326187 22.47689438 -4.55923128 0 255 0
59.35343552 22.47907066 -4.58656645 0 255 0
59.27359772 22.48025131 -4.60966492 0 255 0
59.19386673 22.48045540 -4.62851715 0 255 0
59.11426163 22.47967339 -4.64314270 0 255 0
59.03456116 22.47783470 -4.65351963 0 255 0
58.95497894 22.47515106 -4.65966606 0 255 0
58.91506195 22.47661400 -4.66186380 0 255 0
58.83233261 22.47319221 -4.66170788 0 255 0
58.78951645 22.46829033 -4.65972805 0 255 0
58.70370865 22.46414757 -4.65443230 0 255 0
58.61794281 22.45905113 -4.64566565 0 255 0
58.53223419 22.45285797 -4.63344574 0 255 0
58.44657135 22.44556999 -4.61775684 0 255 0
58.36095810 22.43732834 -4.59860420 0 255 0
58.27539825 22.42798996 -4.57599115 0 255 0
58.18987656 22.41769981 -4.54991579 0 255 0
58.10441208 22.40631104 -4.52036715 0 255 0
58.01906586 22.39390182 -4.48737288 0 255 0
57.93357468 22.38165665 -4.45098209 0 255 0
57.84809113 22.37092972 -4.41127539 0 255 0
57.76254654 22.36164856 -4.36827803 0 255 0
57.67700958 22.35387802 -4.32196426 0 255 0
57.59134293 22.34748077 -4.27235603 0 255 0
57.50569153 22.34259987 -4.21943140 0 255 0
57.41990662 22.33908653 -4.16319275 0 255 0
57.33413315 22.33708572 -4.10364580 0 255 0
57.24829102 22.33653831 -4.04080057 0 255 0
57.16239929 22.33742523 -3.97463322 0 255 0
57.05102539 22.34313011 -3.83693027 0 255 0
56.89685059 22.35446548 -3.71166515 0 255 0
56.74261475 22.36572647 -3.58642387 0 255 0
56.65318680 22.37084198 -3.53571892 0 255 0
56.56376266 22.37595177 -3.48502159 0 255 0
56.47433853 22.38107109 -3.43433666 0 255 0
56.38491440 22.38618279 -3.38364029 0 255 0
56.28862762 22.37652206 -3.33877468 0 255 0
56.19227219 22.36693001 -3.29391289 0 255 0
56.09598923 22.35726929 -3.24904585 0 255 0
55.99970627 22.34760666 -3.20417976 0 255 0
55.81790161 22.30978394 -3.14316654 0 255 0
55.63623810 22.27196121 -3.08215237 0 255 0
55.47893524 22.23482704 -3.04939985 0 255 0
55.32155609 22.19775963 -3.01664186 0 255 0
55.19509888 22.16514778 -3.01473475 0 255 0
55.06856537 22.13246536 -3.01280355 0 255 0
54.96988678 22.10150146 -3.03859353 0 255 0
54.87113953 22.07046318 -3.06437922 0 255 0
54.72811127 22.01802063 -3.15984488 0 255 0
54.58515549 21.96551132 -3.25530720 0 255 0
54.49761581 21.92486763 -3.32739830 0 255 0
54.41007614 21.88422012 -3.39948940 0 255 0
54.32246017 21.84363937 -3.47159386 0 255 0
54.23492050 21.80299187 -3.54367495 0 255 0
54.16845703 21.77206039 -3.62959576 0 255 0
54.10191727 21.74119759 -3.71552038 0 255 0
54.03545380 21.71026421 -3.80145073 0 255 0
53.96905518 21.67940521 -3.88736534 0 255 0
53.90032196 21.62864494 -4.06361198 0 255 0
53.83152771 21.57781029 -4.23986530 0 255 0
53.75894165 21.53623581 -4.33319855 0 255 0
53.68579865 21.49608803 -4.42170906 0 255 0
53.61203003 21.45743752 -4.50539207 0 255 0
53.53778458 21.42014694 -4.58424711 0 255 0
53.46298218 21.38428688 -4.65827036 0 255 0
53.38763428 21.34984970 -4.72746086 0 255 0
53.31169891 21.31681442 -4.79183722 0 255 0
53.23526001 21.28525352 -4.85138178 0 255 0
53.15827560 21.25513458 -4.90609646 0 255 0
53.08082199 21.22639084 -4.95599604 0 255 0
53.00330353 21.19798088 -5.00098562 0 255 0
52.92631912 21.16878128 -5.04100800 0 255 0
52.84984589 21.13876915 -5.07607079 0 255 0
52.77395630 21.10788727 -5.10615253 0 255 0
52.69858551 21.07619667 -5.13126564 0 255 0
52.62373352 21.04369545 -5.15141964 0 255 0
52.54940033 21.01040459 -5.16660690 0 255 0
52.47565460 20.97623062 -5.17682123 0 255 0
52.40242767 20.94125748 -5.18206739 0 255 0
52.36461639 20.92636490 -5.18362331 0 255 0
52.28958893 20.89070511 -5.18145800 0 255 0
52.25244141 20.86983490 -5.17807055 0 255 0
52.17567062 20.83334923 -5.16951561 0 255 0
52.09949493 20.79595184 -5.15668726 0 255 0
52.02382660 20.75769806 -5.13956976 0 255 0
51.94866943 20.71860504 -5.11820221 0 255 0
51.87403107 20.67866898 -5.09253693 0 255 0
51.79998398 20.63782501 -5.06260729 0 255 0
51.72645187 20.59613609 -5.02839947 0 255 0
51.65351105 20.55353928 -4.98991728 0 255 0
51.58100128 20.51016235 -4.94717026 0 255 0
51.50857162 20.46694756 -4.90019512 0 255 0
51.43553162 20.42520523 -4.84910202 0 255 0
51.36202240 20.38479424 -4.79387093 0 255 0
51.28787994 20.34583855 -4.73449993 0 255 0
51.21326447 20.30821228 -4.67100191 0 255 0
51.13810730 20.27199936 -4.60336113 0 255 0
51.06239319 20.23716545 -4.53159809 0 255 0
50.98620224 20.20365715 -4.45569563 0 255 0
50.90938187 20.17161369 -4.37565470 0 255 0
50.83201599 20.14097023 -4.29148102 0 255 0
50.76688004 20.12608910 -4.20669699 0 255 0
50.70166016 20.11127853 -4.12190771 0 255 0
50.57379913 20.06057358 -3.97830105 0 255 0
50.44595337 20.00987244 -3.83468390 0 255 0
50.32603836 19.96389771 -3.73527622 0 255 0
50.20619583 19.91785622 -3.63587618 0 255 0
50.09673309 19.85795593 -3.57864952 0 255 0
49.98734283 19.79799080 -3.52140856 0 255 0
49.87813568 19.75810242 -3.48096800 0 255 0
49.76892853 19.71821404 -3.44052649 0 255 0
49.66621399 19.66295433 -3.41841459 0 255 0
49.56340027 19.60775185 -3.39631557 0 255 0
49.46068573 19.55249405 -3.37418556 0 255 0
49.35795593 19.49723053 -3.35207272 0 255 0
49.25634384 19.42173004 -3.31492472 0 255 0
49.15471649 19.34621239 -3.27776480 0 255 0
49.05310822 19.27072144 -3.24061680 0 255 0
48.95148468 19.19521332 -3.20346832 0 255 0
48.85946655 19.10632896 -3.16644430 0 255 0
48.76745605 19.01745605 -3.12941885 0 255 0
48.67544556 18.92857552 -3.09240484 0 255 0
48.58335495 18.83976173 -3.05538392 0 255 0
48.50144196 18.75982094 -3.03865194 0 255 0
48.41946793 18.67996407 -3.02192283 0 255 0
48.33754730 18.60001373 -3.00519943 0 255 0
48.25556564 18.52015114 -2.98849058 0 255 0
48.09954834 18.39764977 -3.00990009 0 255 0
47.94352722 18.27515793 -3.03131962 0 255 0
47.83734894 18.17218399 -3.08053422 0 255 0
47.73116302 18.06920052 -3.12974834 0 255 0
47.62504578 17.96615601 -3.17896891 0 255 0
47.51885223 17.86316681 -3.22817278 0 255 0
47.44169235 17.79355431 -3.29145765 0 255 0
47.36458206 17.72385597 -3.35470819 0 255 0
47.28741455 17.65423584 -3.41798162 0 255 0
47.21023941 17.58462334 -3.48124743 0 255 0
47.11994934 17.50332832 -3.57269716 0 255 0
47.02967072 17.42204094 -3.66414690 0 255 0
46.92617035 17.33875847 -3.78101492 0 255 0
46.82268524 17.25548553 -3.89789200 0 255 0
46.77311707 17.19962120 -3.97469521 0 255 0
46.72354889 17.14375114 -4.05151701 0 255 0
46.67404938 17.08781052 -4.12832546 0 255 0
46.62447357 17.03194618 -4.20512819 0 255 0
46.56897354 16.95901299 -4.26598358 0 255 0
46.51248169 16.88710213 -4.32354832 0 255 0
46.45508194 16.81614304 -4.37782812 0 255 0
46.39666748 16.74618149 -4.42880487 0 255 0
46.33728027 16.67725182 -4.47650385 0 255 0
46.27688599 16.60932541 -4.52091885 0 255 0
46.21557999 16.54235458 -4.56203032 0 255 0
46.15328217 16.47640038 -4.59986162 0 255 0
46.08999252 16.41145897 -4.63441038 0 255 0
46.02578735 16.34746742 -4.66565514 0 255 0
45.96160126 16.28367424 -4.69356489 0 255 0
45.89827347 16.21936607 -4.71809387 0 255 0
45.83598328 16.15445137 -4.73923540 0 255 0
45.77464294 16.08896255 -4.75698185 0 255 0
45.71430969 16.02283669 -4.77135181 0 255 0
45.65486145 15.95621681 -4.78231907 0 255 0
45.59643555 15.88895988 -4.78990793 0 255 0
45.53894806 15.82113838 -4.79410362 0 255 0
45.48249435 15.75268841 -4.79490948 0 255 0
45.45205688 15.72031403 -4.79459000 0 255 0
45.39476013 15.65033722 -4.79027414 0 255 0
45.36799240 15.61272430 -4.78524399 0 255 0
45.30996323 15.54133797 -4.77270555 0 255 0
45.25296021 15.46942139 -4.75472116 0 255 0
45.19683838 15.39713478 -4.73129082 0 255 0
45.14175034 15.32433319 -4.70240402 0 255 0
45.08762360 15.25108337 -4.66806698 0 255 0
45.03445816 15.17740345 -4.62827969 0 255 0
44.98224258 15.10326290 -4.58305073 0 255 0
44.93098450 15.02867126 -4.53236866 0 255 0
44.88076401 14.95358372 -4.47622442 0 255 0
44.83048248 14.87885952 -4.41469145 0 255 0
44.77922058 14.80527115 -4.34781027 0 255 0
44.72698975 14.73282623 -4.27557182 0 255 0
44.67376709 14.66151142 -4.19798613 0 255 0
44.61963654 14.59126663 -4.11504841 0 255 0
44.56452179 14.52214813 -4.02676392 0 255 0
44.50835419 14.45423412 -3.93312359 0 255 0
44.45127869 14.38738823 -3.83414268 0 255 0
44.39321899 14.32168007 -3.72980404 0 255 0
44.33424377 14.25702572 -3.62011433 0 255 0
44.26683807 14.15577793 -3.50680590 0 255 0
44.19945526 14.05454159 -3.39347935 0 255 0
44.13206482 13.95330620 -3.28017330 0 255 0
44.06473541 13.85198879 -3.16685247 0 255 0
43.99734879 13.75075436 -3.05353522 0 255 0
43.92995453 13.64950848 -2.94021749 0 255 0
43.86256409 13.54826546 -2.82691073 0 255 0
43.80644989 13.44680023 -2.73815989 0 255 0
43.75033569 13.34533119 -2.64943051 0 255 0
43.69414520 13.24391842 -2.56068325 0 255 0
43.63803101 13.14245224 -2.47195244 0 255 0
43.58248901 13.04697895 -2.42212963 0 255 0
43.52701569 12.95142937 -2.37230206 0 255 0
43.47148895 12.85595989 -2.32247925 0 255 0
43.41594315 12.76048946 -2.27266693 0 255 0
43.36151886 12.67352486 -2.23641610 0 255 0
43.30701065 12.58661938 -2.20017743 0 255 0
43.25258636 12.49965572 -2.16392589 0 255 0
43.19816208 12.41270065 -2.12767458 0 255 0
43.15989304 12.31792450 -2.09092379 0 255 0
43.12168884 12.22307587 -2.05415869 0 255 0
43.08341980 12.12830162 -2.01740742 0 255 0
43.04515076 12.03353500 -1.98063612 0 255 0
43.01510620 11.93177605 -1.94308615 0 255 0
42.98504639 11.83001232 -1.90554667 0 255 0
42.95492935 11.72833061 -1.86800051 0 255 0
42.92488861 11.62657928 -1.83045149 0 255 0
42.89106369 11.51844120 -1.81324673 0 255 0
42.85717010 11.41037464 -1.79604530 0 255 0
42.81068420 11.29502583 -1.80493140 0 255 0
42.76412964 11.17974854 -1.81383038 0 255 0
42.70082092 11.05779552 -1.85231733 0 255 0
42.63758850 10.93577385 -1.89080238 0 255 0
42.59302521 10.80727577 -1.97832513 0 255 0
42.54853058 10.67870235 -2.06584477 0 255 0
42.50396729 10.55019665 -2.15335751 0 255 0
42.45947266 10.42162037 -2.24089789 0 255 0
42.43119049 10.32227993 -2.34653664 0 255 0
42.40288544 10.22290325 -2.45218515 0 255 0
42.37467957 10.12349701 -2.55783939 0 255 0
42.34638977 10.02414703 -2.66349030 0 255 0
42.33049011 9.97076225 -2.75315499 0 255 0
42.31458282 9.91737747 -2.84281993 0 255 0
42.29868317 9.86399078 -2.93250465 0 255 0
42.28277588 9.81059647 -3.02218008 0 255 0
42.26641464 9.77397537 -3.12169600 0 255 0
42.24997330 9.73742580 -3.22122669 0 255 0
42.23361206 9.70080662 -3.32074261 0 255 0
42.21717072 9.66425323 -3.42027283 0 255 0
42.20079422 9.62762260 -3.51979876 0 255 0
42.18435669 9.59107018 -3.61931849 0 255 0
42.16799164 9.55445290 -3.71884489 0 255 0
42.15155029 9.51790142 -3.81836557 0 255 0
42.12201691 9.46320820 -3.91722298 0 255 0
42.09147644 9.40947151 -4.01090288 0 255 0
42.05976868 9.35680389 -4.09941196 0 255 0
42.02707291 9.30510807 -4.18274593 0 255 0
41.99338150 9.25437260 -4.26088238 0 255 0
41.95853424 9.20472240 -4.33384037 0 255 0
41.92267609 9.15601826 -4.40163040 0 255 0
41.88574219 9.10834026 -4.46421766 0 255 0
41.84780884 9.06162262 -4.52163887 0 255 0
41.80878448 9.01591682 -4.57387638 0 255 0
41.76973724 8.97059441 -4.62089634 0 255 0
41.73178101 8.92481899 -4.66264439 0 255 0
41.69482422 8.87878227 -4.69913197 0 255 0
41.65898895 8.83232212 -4.73034859 0 255 0
41.62412262 8.78557587 -4.75631332 0 255 0
41.59039307 8.73840714 -4.77697754 0 255 0
41.55763245 8.69095230 -4.79240036 0 255 0
41.52592468 8.64314461 -4.80256605 0 255 0
41.49525833 8.59497738 -4.80745411 0 255 0
41.47760010 8.57248402 -4.80868578 0 255 0
41.44681549 8.52474594 -4.80573750 0 255 0
41.43370819 8.49947453 -4.80233526 0 255 0
41.40280151 8.45204067 -4.79390430 0 255 0
41.37294388 8.40416145 -4.78177547 0 255 0
41.34413147 8.35584736 -4.76593828 0 255 0
41.31636047 8.30708885 -4.74642038 0 255 0
41.28963470 8.25788021 -4.72319460 0 255 0
41.26394653 8.20822239 -4.69627953 0 255 0
41.23929596 8.15812016 -4.66566563 0 255 0
41.21570969 8.10759735 -4.63134336 0 255 0
41.19316101 8.05661869 -4.59334326 0 255 0
41.17069626 8.00577450 -4.55167341 0 255 0
41.14707184 7.95593262 -4.50639343 0 255 0
41.12243652 7.90695953 -4.45751286 0 255 0
41.09671783 7.85890579 -4.40501690 0 255 0
41.06999207 7.81173134 -4.34889126 0 255 0
41.04219055 7.76548100 -4.28916025 0 255 0
41.01335526 7.72009373 -4.22583055 0 255 0
40.98345184 7.67563725 -4.15888309 0 255 0
40.95245361 7.63211155 -4.08831167 0 255 0
40.92045975 7.58945227 -4.01414013 0 255 0
40.91967773 7.57256889 -3.88770199 0 255 0
40.91883087 7.55575752 -3.76124763 0 255 0
40.91796875 7.53892326 -3.63480091 0 255 0
40.91719437 7.52203655 -3.50834179 0 255 0
40.91604996 7.49203730 -3.39802313 0 255 0
40.91490173 7.46203375 -3.28770447 0 255 0
40.91366196 7.43208027 -3.17737913 0 255 0
40.91250992 7.40207624 -3.06705999 0 255 0
40.89482498 7.33835697 -2.92693686 0 255 0
40.87712860 7.27462101 -2.78682375 0 255 0
40.85937119 7.21097898 -2.64669538 0 255 0
40.84167480 7.14725304 -2.50657248 0 255 0
40.80931854 7.04161930 -2.34804821 0 255 0
40.77695847 6.93598652 -2.18951511 0 255 0
40.74453354 6.83043051 -2.03098488 0 255 0
40.71217346 6.72480011 -1.87246180 0 255 0
40.68022537 6.59238338 -1.74127293 0 255 0
40.64835358 6.45990038 -1.61008120 0 255 0
40.61411285 6.31966543 -1.51504207 0 255 0
40.57993698 6.17935085 -1.42000866 0 255 0
40.54366302 6.03337908 -1.37481380 0 255 0
40.50745392 5.88733006 -1.32961512 0 255 0
40.47307968 5.73854780 -1.32955384 0 255 0
40.43863678 5.58969593 -1.32949901 0 255 0
40.42684937 5.44346380 -1.35843849 0 255 0
40.41512299 5.29717398 -1.38735485 0 255 0
40.40541077 5.16744947 -1.44445348 0 255 0
40.39555359 5.03772306 -1.50156140 0 255 0
40.37445831 4.92833996 -1.56690645 0 255 0
40.35329819 4.81888390 -1.63223648 0 255 0
40.33361816 4.73514366 -1.70184612 0 255 0
40.31401825 4.65133190 -1.77144289 0 255 0
40.27048492 4.53180885 -1.92403007 0 255 0
40.22688293 4.41235304 -2.07663059 0 255 0
40.20428085 4.31591606 -2.23096490 0 255 0
40.18167114 4.21961641 -2.38532639 0 255 0
40.15898895 4.12324762 -2.53966570 0 255 0
40.15625381 4.02333450 -2.58675838 0 255 0
40.15224457 3.92350459 -2.63112330 0 255 0
40.14695740 3.82389998 -2.67276764 0 255 0
40.14045715 3.72445178 -2.71168709 0 255 0
40.13268280 3.62522650 -2.74789715 0 255 0
40.12368774 3.52616191 -2.78138280 0 255 0
40.11342239 3.42732072 -2.81213737 0 255 0
40.10187912 3.32856631 -2.84017467 0 255 0
40.08911896 3.23010564 -2.86549449 0 255 0
40.07508850 3.13173342 -2.88809800 0 255 0
40.06104660 3.03363943 -2.90797210 0 255 0
40.04828644 2.93559599 -2.92512321 0 255 0
40.03678513 2.83775258 -2.93953848 0 255 0
40.02648926 2.74003100 -2.95123553 0 255 0
40.01745987 2.64250398 -2.96021843 0 255 0
40.00969696 2.54517198 -2.96647501 0 255 0
40.00314331 2.44796062 -2.96999359 0 255 0
39.99785614 2.35080647 -2.97078896 0 255 0
39.99376297 2.25391197 -2.96886420 0 255 0
39.98894882 2.20559216 -2.96723509 0 255 0
39.98788452 2.11074066 -2.96133566 0 255 0
39.99156189 2.06436682 -2.95524979 0 255 0
39.99337006 1.97196627 -2.93991852 0 255 0
39.99644852 1.87994456 -2.91820765 0 255 0
40.00071335 1.78837466 -2.89014983 0 255 0
40.00631714 1.69712138 -2.85570860 0 255 0
40.01304626 1.60624170 -2.81489635 0 255 0
40.02110291 1.51581931 -2.76771784 0 255 0
40.03042603 1.42564106 -2.71416211 0 255 0
40.04094696 1.33590651 -2.65424919 0 255 0
40.05272675 1.24655867 -2.58796644 0 255 0
40.06449509 1.15767694 -2.51531839 0 255 0
40.07505035 1.06914258 -2.43628168 0 255 0
40.08432007 0.98101431 -2.35089779 0 255 0
40.09230423 0.89330226 -2.25915051 0 255 0
40.09900284 0.80599886 -2.16103649 0 255 0
40.10448837 0.71904224 -2.05655241 0 255 0
40.10876083 0.63256776 -1.94570732 0 255 0
40.11174774 0.54650551 -1.82847619 0 255 0
40.11345291 0.46300960 -1.66986346 0 255 0
40.11399078 0.37562668 -1.57495689 0 255 0
40.08326721 0.30870244 -1.48134732 0 255 0
40.04384995 0.22183791 -1.40556097 0 255 0
40.00450134 0.13504878 -1.32977867 0 255 0
39.96514893 0.04812147 -1.25398898 0 255 0
39.92579651 -0.03866800 -1.17821646 0 255 0
39.90157700 -0.10585578 -1.10351944 0 255 0
39.87728882 -0.17311294 -1.02881026 0 255 0
39.85314178 -0.24036507 -0.95409995 0 255 0
39.82892609 -0.30755219 -0.87938398 0 255 0
39.80470657 -0.37473488 -0.80467731 0 255 0
39.78055573 -0.44198605 -0.72996742 0 255 0
39.75634003 -0.50917029 -0.65525120 0 255 0
39.73212051 -0.57636285 -0.58055419 0 255 0
39.70207214 -0.65943849 -0.52063161 0 255 0
39.67195129 -0.74245387 -0.46073180 0 255 0
39.64183044 -0.82547051 -0.40081161 0 255 0
39.61170578 -0.90848941 -0.34090155 0 255 0
39.58434296 -1.00339079 -0.30793530 0 255 0
39.55705261 -1.09822798 -0.27496606 0 255 0
39.52975464 -1.19305992 -0.24200708 0 255 0
39.50246429 -1.28803372 -0.20904332 0 255 0
39.47517395 -1.38286710 -0.17607266 0 255 0
39.44787979 -1.47769904 -0.14311594 0 255 0
39.42051697 -1.57260799 -0.11015147 0 255 0
39.39321899 -1.66744041 -0.07718056 0 255 0
39.38573456 -1.76024938 -0.03694230 0 255 0
39.37824249 -1.85291672 0.00327653 0 255 0
39.37068176 -1.94565988 0.04351228 0 255 0
39.36325836 -2.03839350 0.08374673 0 255 0
39.35150909 -2.13060236 0.13655180 0 255 0
39.33984375 -2.22288179 0.18936151 0 255 0
39.32312775 -2.32529855 0.20769984 0 255 0
39.30641174 -2.42771626 0.22604281 0 255 0
39.27956390 -2.54509783 0.21006197 0 255 0
39.25279236 -2.66254210 0.19408172 0 255 0
39.24938965 -2.80702090 0.14512044 0 255 0
39.24607086 -2.95156550 0.09615999 0 255 0
39.28862762 -3.10544300 0.00683361 0 255 0
39.33117676 -3.25917935 -0.08249921 0 255 0
39.35439301 -3.33956027 -0.14273304 0 255 0
39.37768173 -3.42001009 -0.20294839 0 255 0
39.40097046 -3.50031734 -0.26317996 0 255 0
39.42418671 -3.58069801 -0.32340759 0 255 0
39.44740295 -3.66107965 -0.38363510 0 255 0
39.47069168 -3.74138546 -0.44387656 0 255 0
39.49391174 -3.82176805 -0.50410408 0 255 0
39.51712418 -3.90214539 -0.56432122 0 255 0
39.54762268 -3.97439504 -0.63251752 0 255 0
39.57812500 -4.04678631 -0.70068461 0 255 0
39.60869598 -4.11909771 -0.76887685 0 255 0
39.63919067 -4.19134760 -0.83705205 0 255 0
39.66969299 -4.26373577 -0.90522987 0 255 0
39.70019150 -4.33598375 -0.97340494 0 255 0
39.73069763 -4.40837288 -1.04160357 0 255 0
39.76119232 -4.48061705 -1.10977912 0 255 0
39.82992554 -4.59685278 -1.25036144 0 255 0
39.89859772 -4.71316338 -1.39093041 0 255 0
39.96725464 -4.82933044 -1.53151655 0 255 0
40.03599167 -4.94556189 -1.67209911 0 255 0
40.09495544 -5.03787374 -1.82283163 0 255 0
40.15392303 -5.13018370 -1.97356319 0 255 0
40.21289825 -5.22249222 -2.12430620 0 255 0
40.27186203 -5.31480360 -2.27504826 0 255 0
40.31948853 -5.37963915 -2.43458128 0 255 0
40.36711884 -5.44434118 -2.59413147 0 255 0
40.40104675 -5.50762844 -2.65361977 0 255 0
40.43379974 -5.57129478 -2.70981646 0 255 0
40.46549988 -5.63519526 -2.76275754 0 255 0
40.49602509 -5.69961786 -2.81240797 0 255 0
40.52550507 -5.76426697 -2.85878468 0 255 0
40.55380249 -5.82930565 -2.90188885 0 255 0
40.58098602 -5.89478970 -2.94172740 0 255 0
40.60704803 -5.96043539 -2.97828341 0 255 0
40.63207245 -6.02659273 -3.01156282 0 255 0
40.65584183 -6.09306955 -3.04157066 0 255 0
40.67967987 -6.15930557 -3.06834722 0 255 0
40.70462036 -6.22489977 -3.09190226 0 255 0
40.73073578 -6.28964520 -3.11225367 0 255 0
40.75788116 -6.35368156 -3.12940502 0 255 0
40.78619003 -6.41686392 -3.14334679 0 255 0
40.81554031 -6.47934294 -3.15407848 0 255 0
40.84613037 -6.54103327 -3.16161394 0 255 0
40.87775421 -6.60201597 -3.16594028 0 255 0
40.91048050 -6.66222239 -3.16705132 0 255 0
40.92430878 -6.69349051 -3.16672373 0 255 0
40.95509720 -6.75451756 -3.16291904 0 255 0
40.97198105 -6.78431797 -3.15870714 0 255 0
41.00069427 -6.84621000 -3.14780092 0 255 0
41.03063965 -6.90724373 -3.13225126 0 255 0
41.06154633 -6.96742725 -3.11206818 0 255 0
41.09369659 -7.02675200 -3.08724976 0 255 0
41.12680054 -7.08522701 -3.05779886 0 255 0
41.16114426 -7.14284849 -3.02369356 0 255 0
41.19659424 -7.19961309 -2.98495531 0 255 0
41.23313904 -7.25552797 -2.94158316 0 255 0
41.27079010 -7.31058693 -2.89356613 0 255 0
41.30842972 -7.36540413 -2.84088612 0 255 0
41.34494781 -7.42045593 -2.78347969 0 255 0
41.38035965 -7.47574377 -2.72138643 0 255 0
41.41461182 -7.52994204 -2.63165379 0 255 0
41.44779205 -7.58328867 -2.52018714 0 255 0
41.47986603 -7.63724947 -2.40866089 0 255 0
41.51074600 -7.69391155 -2.33217335 0 255 0
41.54058838 -7.75111008 -2.25567007 0 255 0
41.56930161 -7.81062460 -2.20527315 0 255 0
41.59683228 -7.87053823 -2.15485811 0 255 0
41.58275604 -8.00975895 -2.10741901 0 255 0
41.56867599 -8.14884186 -2.05998635 0 255 0
41.55452728 -8.28799534 -2.01255226 0 255 0
41.54045105 -8.42721558 -1.96512222 0 255 0
41.55194855 -8.59318829 -1.86976099 0 255 0
41.56359100 -8.75915337 -1.77440882 0 255 0
41.57437897 -8.85050583 -1.72282338 0 255 0
41.58510971 -8.94192886 -1.67124462 0 255 0
41.59590912 -9.03342152 -1.61965203 0 255 0
41.60663605 -9.12484646 -1.56806326 0 255 0
41.63359833 -9.23507595 -1.52947950 0 255 0
41.66049957 -9.34537983 -1.49088216 0 255 0
41.69742203 -9.47312450 -1.46795988 0 255 0
41.73441315 -9.60079861 -1.44504166 0 255 0
41.78204346 -9.73912048 -1.43990898 0 255 0
41.82974243 -9.87736797 -1.43477011 0 255 0
41.87371063 -10.02290821 -1.44841671 0 255 0
41.91775131 -10.16851425 -1.46205020 0 255 0
41.98086548 -10.30070877 -1.49028635 0 255 0
42.04404449 -10.43282890 -1.51852512 0 255 0
42.10484695 -10.55002499 -1.56601691 0 255 0
42.16571808 -10.66714668 -1.61352181 0 255 0
42.22033691 -10.76635742 -1.67814302 0 255 0
42.27502441 -10.86549377 -1.74276853 0 255 0
42.32375717 -10.95038891 -1.82447195 0 255 0
42.37241364 -11.03521729 -1.90617871 0 255 0
42.43334579 -11.09852028 -2.00571561 0 255 0
42.49427795 -11.16182423 -2.10523272 0 255 0
42.56304932 -11.22057438 -2.23050666 0 255 0
42.63189697 -11.27939034 -2.35576749 0 255 0
42.70066833 -11.33814144 -2.48104143 0 255 0
42.76951599 -11.39695644 -2.60630202 0 255 0
42.80137634 -11.47557449 -2.71970892 0 255 0
42.83212280 -11.55435658 -2.82704091 0 255 0
42.86174011 -11.63315773 -2.92830610 0 255 0
42.89009094 -11.71198845 -3.02350140 0 255 0
42.91731644 -11.79084110 -3.11263084 0 255 0
42.94335175 -11.86978817 -3.19567728 0 255 0
42.96811676 -11.94876003 -3.27266836 0 255 0
42.99183655 -12.02782440 -3.34357595 0 255 0
43.01428223 -12.10692024 -3.40842676 0 255 0
43.03560638 -12.18603325 -3.46719933 0 255 0
43.05691528 -12.26469707 -3.51993704 0 255 0
43.07940292 -12.34264565 -3.56665230 0 255 0
43.10307312 -12.41987801 -3.60734510 0 255 0
43.12783051 -12.49618912 -3.64202499 0 255 0
43.15384293 -12.57170582 -3.67067623 0 255 0
43.18103027 -12.64651394 -3.69331551 0 255 0
43.20931244 -12.72039795 -3.70994139 0 255 0
43.23885345 -12.79362869 -3.72053337 0 255 0
43.26948929 -12.86594009 -3.72512054 0 255 0
43.28222656 -12.90290737 -3.72584534 0 255 0
43.31042480 -12.98065090 -3.72099590 0 255 0
43.32588196 -13.02152538 -3.71730042 0 255 0
43.35163879 -13.10499763 -3.70867682 0 255 0
43.37858582 -13.18794727 -3.69780540 0 255 0
43.40663910 -13.27030659 -3.68467951 0 255 0
43.43587112 -13.35214424 -3.66931534 0 255 0
43.46628571 -13.43331909 -3.65170288 0 255 0
43.49787521 -13.51397038 -3.63184023 0 255 0
43.53065109 -13.59410286 -3.60974121 0 255 0
43.56460571 -13.67357159 -3.58539200 0 255 0
43.59973907 -13.75251675 -3.55879402 0 255 0
43.63480759 -13.83142185 -3.52992630 0 255 0
43.66881943 -13.91046810 -3.49875879 0 255 0
43.70157623 -13.98987293 -3.46530199 0 255 0
43.73314285 -14.06957245 -3.42952824 0 255 0
43.76359177 -14.14948463 -3.39147186 0 255 0
43.79278564 -14.22975826 -3.35111570 0 255 0
43.82085419 -14.31024837 -3.30846834 0 255 0
43.84767151 -14.39109993 -3.26351833 0 255 0
43.87336731 -14.47216797 -3.21627665 0 255 0
43.89787292 -14.55352116 -3.16672897 0 255 0
43.89570618 -14.63804436 -3.10490561 0 255 0
43.89339828 -14.72257328 -3.04308224 0 255 0
43.89115524 -14.80702686 -2.98126221 0 255 0
43.88891602 -14.89148235 -2.91943192 0 255 0
43.90156555 -14.97332668 -2.86095238 0 255 0
43.91428375 -15.05523682 -2.80244875 0 255 0
43.92699432 -15.13701057 -2.74397182 0 255 0
43.93964386 -15.21885300 -2.68548179 0 255 0
43.97052765 -15.38774109 -2.58894587 0 255 0
44.00128555 -15.55665016 -2.49241829 0 255 0
44.02812195 -15.71857452 -2.42030549 0 255 0
44.05495453 -15.88049412 -2.34820223 0 255 0
44.09527206 -16.03454018 -2.31120253 0 255 0
44.13551331 -16.18865204 -2.27419829 0 255 0
44.17689514 -16.33266830 -2.28031731 0 255 0
44.21827316 -16.47668076 -2.28641462 0 255 0
44.28290558 -16.60248184 -2.32454872 0 255 0
44.34754181 -16.72828293 -2.36267304 0 255 0
44.41756821 -16.84223938 -2.42328644 0 255 0
44.48765564 -16.95611000 -2.48390388 0 255 0
44.56914520 -17.04108620 -2.55017281 0 255 0
44.65065002 -17.12606621 -2.61644173 0 255 0
44.72726440 -17.18803215 -2.69218683 0 255 0
44.80382538 -17.25007629 -2.76792741 0 255 0
44.88045502 -17.31205750 -2.84366274 0 255 0
44.95700836 -17.37409592 -2.91940427 0 255 0
45.05218124 -17.44284248 -3.04277277 0 255 0
45.14735413 -17.51158714 -3.16612959 0 255 0
45.24252319 -17.58032417 -3.28950882 0 255 0
45.29176712 -17.65206337 -3.37837505 0 255 0
45.33998108 -17.72411537 -3.46242905 0 255 0
45.38710022 -17.79654503 -3.54167891 0 255 0
45.43318558 -17.86927986 -3.61612940 0 255 0
45.47811127 -17.94247437 -3.68575096 0 255 0
45.52207184 -18.01589966 -3.75057459 0 255 0
45.56486511 -18.08977890 -3.81060076 0 255 0
45.60668945 -18.16389084 -3.86581039 0 255 0
45.64734650 -18.23845863 -3.91620064 0 255 0
45.68697357 -18.31333351 -3.96179056 0 255 0
45.72658157 -18.38794327 -4.00260735 0 255 0
45.76729584 -18.46156693 -4.03869915 0 255 0
45.80904007 -18.53427124 -4.07005787 0 255 0
45.85188293 -18.60598755 -4.09669161 0 255 0
45.89577103 -18.67678833 -4.11859417 0 255 0
45.94069672 -18.74667549 -4.13576508 0 255 0
45.98673248 -18.81558228 -4.14820910 0 255 0
46.03380203 -18.88356400 -4.15592337 0 255 0
46.08197021 -18.95055580 -4.15890074 0 255 0
46.10361481 -18.98548317 -4.15911770 0 255 0
46.14576721 -19.05473900 -4.15477705 0 255 0
46.16628265 -19.08909798 -4.15069771 0 255 0
46.20249939 -19.16061592 -4.14042139 0 255 0
46.23975372 -19.23127747 -4.12633133 0 255 0
46.27805328 -19.30106926 -4.10842085 0 255 0
46.31746674 -19.36991882 -4.08669090 0 255 0
46.35791779 -19.43791962 -4.06115913 0 255 0
46.39948273 -19.50496483 -4.03180790 0 255 0
46.44209290 -19.57116318 -3.99863529 0 255 0
46.48574448 -19.63648415 -3.96165085 0 255 0
46.53043365 -19.70094872 -3.92084503 0 255 0
46.57517242 -19.76512146 -3.87618732 0 255 0
46.61882782 -19.82973289 -3.82763481 0 255 0
46.66137695 -19.89476585 -3.77518606 0 255 0
46.70291138 -19.96016693 -3.71884537 0 255 0
46.74334717 -20.02599335 -3.65861940 0 255 0
46.78268814 -20.09225655 -3.59446573 0 255 0
46.82100677 -20.15887260 -3.52645159 0 255 0
46.85823441 -20.22592926 -3.45452118 0 255 0
46.89443588 -20.29334068 -3.37870741 0 255 0
46.92947388 -20.36124992 -3.29899597 0 255 0
46.91235733 -20.45081902 -3.21588421 0 255 0
46.89522934 -20.54037857 -3.13278294 0 255 0
46.87384033 -20.65487671 -2.99399853 0 255 0
46.85247040 -20.76938438 -2.85521269 0 255 0
46.83101654 -20.88395309 -2.71643400 0 255 0
46.80963516 -20.99845505 -2.57764959 0 255 0
46.81085968 -21.09728241 -2.48170567 0 255 0
46.81201935 -21.19617462 -2.38577747 0 255 0
46.83320618 -21.32004356 -2.29159951 0 255 0
46.85431671 -21.44397163 -2.19741845 0 255 0
46.85765839 -21.60727310 -2.12217999 0 255 0
46.86086273 -21.77071953 -2.04693365 0 255 0
46.87899780 -21.86712074 -2.01054049 0 255 0
46.89717865 -21.96343803 -1.97416258 0 255 0
46.91537476 -22.05975342 -1.93777418 0 255 0
46.93357849 -22.15608215 -1.90138626 0 255 0
46.96318817 -22.25365448 -1.87614298 0 255 0
46.99287415 -22.35116196 -1.85090470 0 255 0
47.02249146 -22.44874001 -1.82566237 0 255 0
47.05210876 -22.54631996 -1.80042028 0 255 0
47.13473129 -22.72489548 -1.77138376 0 255 0
47.21728516 -22.90354538 -1.74232340 0 255 0
47.30421829 -23.05252838 -1.72942615 0 255 0
47.39121246 -23.20144272 -1.71654415 0 255 0
47.46751785 -23.32304764 -1.72831297 0 255 0
47.54394913 -23.44449806 -1.74008107 0 255 0
47.61512756 -23.54094887 -1.77178025 0 255 0
47.68629074 -23.63739014 -1.80348110 0 255 0
47.79172516 -23.74790382 -1.87906694 0 255 0
47.89708328 -23.85848236 -1.95461869 0 255 0
48.00244904 -23.96906662 -2.03017163 0 255 0
48.10787201 -24.07957268 -2.10573673 0 255 0
48.18110657 -24.16287231 -2.15161538 0 255 0
48.25440216 -24.24609184 -2.19749784 0 255 0
48.32762909 -24.32938766 -2.24338627 0 255 0
48.40092850 -24.41261292 -2.28925896 0 255 0
48.52819443 -24.52097702 -2.34250808 0 255 0
48.65545654 -24.62933922 -2.39573860 0 255 0
48.78271866 -24.73770714 -2.44895887 0 255 0
48.90991211 -24.84614182 -2.50219464 0 255 0
49.03717804 -24.95450592 -2.55541420 0 255 0
49.16450500 -25.06280136 -2.60865808 0 255 0
49.29177094 -25.17116547 -2.66187763 0 255 0
49.41903687 -25.27953148 -2.71511698 0 255 0
49.49504089 -25.34947968 -2.75008082 0 255 0
49.57104874 -25.41943359 -2.78503513 0 255 0
49.62405777 -25.50229645 -2.81028318 0 255 0
49.67604828 -25.58564758 -2.83393574 0 255 0
49.72696686 -25.66955566 -2.85599852 0 255 0
49.77680588 -25.75402451 -2.87647176 0 255 0
49.82557678 -25.83906174 -2.89534593 0 255 0
49.87325668 -25.92465591 -2.91263103 0 255 0
49.91986465 -26.01080704 -2.92830634 0 255 0
49.96545792 -26.09744644 -2.94240570 0 255 0
50.00997543 -26.18465042 -2.95490551 0 255 0
50.05335617 -26.27249146 -2.96580267 0 255 0
50.09678650 -26.36016464 -2.97515488 0 255 0
50.14127731 -26.44710922 -2.98298240 0 255 0
50.18682861 -26.53331566 -2.98930359 0 255 0
50.23349762 -26.61870956 -2.99410391 0 255 0
50.28116608 -26.70345116 -2.99738407 0 255 0
50.32994843 -26.78738022 -2.99916196 0 255 0
50.37973022 -26.87064171 -2.99942207 0 255 0
50.43063354 -26.95310020 -2.99815798 0 255 0
50.48260117 -27.03482628 -2.99538970 0 255 0
50.50617599 -27.07712173 -2.99352312 0 255 0
50.55387878 -27.15550995 -2.98861837 0 255 0
50.57806015 -27.19145775 -2.98436356 0 255 0
50.62160492 -27.26615143 -2.97368479 0 255 0
50.66613007 -27.34004402 -2.95903969 0 255 0
50.71175766 -27.41299629 -2.94045711 0 255 0
50.75849915 -27.48500633 -2.91791630 0 255 0
50.80628204 -27.55613899 -2.89143252 0 255 0
50.85511780 -27.62641144 -2.86098909 0 255 0
50.90498352 -27.69579697 -2.82659054 0 255 0
50.95596313 -27.76424789 -2.78824615 0 255 0
51.00798035 -27.83181763 -2.74594975 0 255 0
51.06004333 -27.89909744 -2.69966340 0 255 0
51.11101532 -27.96680450 -2.64934039 0 255 0
51.16088867 -28.03492737 -2.59499264 0 255 0
51.20968628 -28.10349274 -2.53660822 0 255 0
51.25744629 -28.17239571 -2.47420287 0 255 0
51.30411530 -28.24172211 -2.40775132 0 255 0
51.34974289 -28.31139755 -2.33727860 0 255 0
51.39423370 -28.38158607 -2.26277399 0 255 0
51.43775558 -28.45204353 -2.18424249 0 255 0
51.48011017 -28.52298737 -2.10167313 0 255 0
51.46958160 -28.58481789 -2.01896381 0 255 0
51.45090866 -28.66183281 -1.91433811 0 255 0
51.43223953 -28.73885536 -1.80970216 0 255 0
51.41355515 -28.81586266 -1.70508766 0 255 0
51.39482117 -28.89295769 -1.60045862 0 255 0
51.37613678 -28.96996689 -1.49584389 0 255 0
51.35747147 -29.04698753 -1.39121866 0 255 0
51.33880615 -29.12400818 -1.28659201 0 255 0
51.32005310 -29.20109177 -1.18196297 0 255 0
51.31273270 -29.27033997 -1.08848619 0 255 0
51.30533600 -29.33965492 -0.99500531 0 255 0
51.29800797 -29.40889740 -0.90152901 0 255 0
51.29062271 -29.47821808 -0.80804819 0 255 0
51.28451920 -29.56687927 -0.71114177 0 255 0
51.27848816 -29.65546799 -0.61421818 0 255 0
51.30229187 -29.75675392 -0.50926906 0 255 0
51.32609940 -29.85804367 -0.40430957 0 255 0
51.37929535 -29.97624016 -0.30503613 0 255 0
51.43256378 -30.09437943 -0.20575601 0 255 0
51.48583221 -30.21251297 -0.10647601 0 255 0
51.53903580 -30.33072090 -0.00720245 0 255 0
51.62370682 -30.43157196 0.07145447 0 255 0
51.70845795 -30.53236389 0.15010852 0 255 0
51.79313278 -30.63322067 0.22876531 0 255 0
51.87780762 -30.73407364 0.30742246 0 255 0
51.95758438 -30.83133888 0.35182387 0 255 0
52.03729630 -30.92868042 0.39623064 0 255 0
52.12717819 -31.01233864 0.42021304 0 255 0
52.21697617 -31.09605789 0.44420725 0 255 0
52.30824661 -31.19063377 0.44099325 0 255 0
52.39944077 -31.28527641 0.43778318 0 255 0
52.49070740 -31.37985039 0.43458039 0 255 0
52.58197403 -31.47442627 0.43136615 0 255 0
52.66007233 -31.54763794 0.41564721 0 255 0
52.73822021 -31.62076569 0.39991385 0 255 0
52.81630707 -31.69396973 0.38420373 0 255 0
52.89446259 -31.76709747 0.36847073 0 255 0
52.97262192 -31.84023285 0.35274702 0 255 0
53.05070496 -31.91344070 0.33701819 0 255 0
53.12886047 -31.98656845 0.32130414 0 255 0
53.20694733 -32.05977249 0.30557483 0 255 0
53.28510666 -32.13290405 0.28985173 0 255 0
53.36319351 -32.20610809 0.27412242 0 255 0
53.44134140 -32.27924347 0.25839812 0 255 0
53.51943970 -32.35245895 0.24268013 0 255 0
53.59759521 -32.42558670 0.22694665 0 255 0
53.67575073 -32.49871445 0.21121365 0 255 0
53.75383759 -32.57192230 0.19548303 0 255 0
53.83199692 -32.64505768 0.17976028 0 255 0
53.91884232 -32.75324249 0.16538304 0 255 0
54.00569916 -32.86143875 0.15099722 0 255 0
54.09247589 -32.96969986 0.13662344 0 255 0
54.17932510 -33.07789230 0.12223643 0 255 0
54.26617432 -33.18608093 0.10785955 0 255 0
54.35301971 -33.29426956 0.09347206 0 255 0
54.43987656 -33.40246582 0.07909542 0 255 0
54.52669525 -33.51076508 0.06472379 0 255 0
54.67883682 -33.61669922 0.04090959 0 255 0
54.83089447 -33.72257614 0.01709110 0 255 0
54.98295975 -33.82858658 -0.00672072 0 255 0
55.13509750 -33.93452072 -0.03052586 0 255 0
55.28821182 -34.02970886 -0.08738381 0 255 0
55.44125366 -34.12482834 -0.14425355 0 255 0
55.52313995 -34.20600891 -0.17919630 0 255 0
55.60413361 -34.28789902 -0.21204060 0 255 0
55.68431854 -34.37056732 -0.24279255 0 255 0
55.76354980 -34.45402145 -0.27143341 0 255 0
55.84189224 -34.53819275 -0.29798657 0 255 0
55.91942596 -34.62313461 -0.32243687 0 255 0
55.99607468 -34.70892715 -0.34477240 0 255 0
56.07176208 -34.79536438 -0.36502391 0 255 0
56.14663696 -34.88258743 -0.38316327 0 255 0
56.22063446 -34.97065735 -0.39920765 0 255 0
56.29462433 -35.05847931 -0.41321176 0 255 0
56.36949539 -35.14538574 -0.42520887 0 255 0
56.44524002 -35.23122406 -0.43522865 0 255 0
56.52186203 -35.31600189 -0.44325727 0 255 0
56.59928894 -35.39979935 -0.44930309 0 255 0
56.67766571 -35.48259354 -0.45334607 0 255 0
56.75691986 -35.56432343 -0.45539957 0 255 0
56.83705139 -35.64514160 -0.45545691 0 255 0
56.91806412 -35.72489548 -0.45352441 0 255 0
56.95656586 -35.76677322 -0.45192283 0 255 0
